# Supplementary material for: Internet addiction and its association with quality of life in college students: a network perspective
Source: Front Psychiatry. 2025 Apr 2;16:1555372. doi: 10.3389/fpsyt.2025.1555372 (PMC12000118; doi:10.3389/fpsyt.2025.1555372)
Supplement: Supplementary file 2 [file DataSheet2.xlsx]

## Sheet: IAT-Qol-6514
agree_to_participate	age	gender	registered_residence	COVID19_history	grade	Heathrealtedmajor	Percivedhealth2	self_rate_economy	Regularexercise2	currently_smoking	currently_drinking	NewVariables88888888888888888881	IAT1	IAT2	IAT3	IAT4	IAT5	IAT6	IAT7	IAT8	IAT9	IAT10	IAT11	IAT12	IAT13	IAT14	IAT15	IAT16	IAT17	IAT18	IAT19	IAT20	IATtotal	IATtotal50andabove	NewVariables88888888888888888888	QOL1	QOL2	QOLtotal
1	20	1	0	1	2	1	0	1	0	0	0	#NULL!	1	1	1	1	1	1	1	1	1	1	1	1	1	1	1	1	1	1	1	1	20	0	#NULL!	4	4	8
1	19	1	1	1	2	1	0	1	0	0	0	#NULL!	4	4	2	2	2	2	2	2	3	3	3	3	3	2	2	2	2	2	2	2	49	0	#NULL!	4	4	8
1	21	1	0	0	4	1	1	1	0	0	0	#NULL!	1	1	1	1	1	1	1	1	1	1	1	1	1	1	1	1	1	1	1	1	20	0	#NULL!	1	1	2
1	22	0	0	1	4	1	1	0	1	0	0	#NULL!	1	1	1	1	1	3	1	2	1	1	1	2	2	1	4	1	2	3	3	5	37	0	#NULL!	3	3	6
1	21	0	0	1	3	1	0	0	0	0	0	#NULL!	2	3	2	3	2	3	3	2	2	2	2	3	2	2	2	2	2	2	2	2	45	0	#NULL!	3	3	6
1	22	1	0	1	4	1	1	1	0	0	0	#NULL!	1	1	1	1	1	1	1	1	1	1	1	1	1	1	1	1	1	1	1	1	20	0	#NULL!	2	2	4
1	21	0	1	1	4	1	0	0	0	0	1	#NULL!	2	1	1	2	1	1	1	1	1	4	2	5	1	2	3	1	1	1	1	1	33	0	#NULL!	3	2	5
1	21	0	1	0	4	1	0	1	0	0	1	#NULL!	3	3	3	1	2	3	2	1	2	3	1	1	1	2	1	2	2	1	1	1	36	0	#NULL!	3	2	5
1	18	1	0	0	1	1	1	0	1	0	0	#NULL!	3	1	1	3	3	1	4	1	1	1	1	1	1	1	1	1	1	1	1	1	29	0	#NULL!	4	5	9
1	18	0	0	1	1	1	0	1	0	0	0	#NULL!	4	4	4	4	1	3	1	1	1	4	4	4	1	1	4	3	1	1	3	1	50	1	#NULL!	4	4	8
1	22	0	1	1	4	1	0	0	0	0	0	#NULL!	1	2	1	2	1	3	1	1	1	1	1	1	1	1	1	2	2	1	1	1	26	0	#NULL!	3	3	6
1	18	1	1	1	1	1	1	1	1	0	0	#NULL!	1	1	1	2	3	1	1	1	5	1	1	1	1	1	1	1	1	1	1	1	27	0	#NULL!	5	5	10
1	20	0	0	1	3	1	0	1	0	0	0	#NULL!	2	2	2	1	2	2	1	1	1	4	2	2	1	2	1	4	2	1	2	2	37	0	#NULL!	4	4	8
1	20	1	0	0	3	1	0	0	0	0	0	#NULL!	1	1	1	1	1	1	1	1	1	1	1	1	1	1	1	1	1	1	1	1	20	0	#NULL!	1	1	2
1	18	1	0	1	1	1	1	1	0	0	0	#NULL!	2	2	1	2	1	2	1	1	1	2	2	1	1	2	2	2	2	1	1	1	30	0	#NULL!	4	4	8
1	21	0	1	1	3	1	0	0	0	0	0	#NULL!	3	3	3	3	3	3	2	2	2	2	2	2	2	2	2	2	2	2	2	2	46	0	#NULL!	4	4	8
1	20	0	0	1	1	1	1	2	0	0	0	#NULL!	1	1	1	2	2	2	2	2	2	2	2	2	3	2	2	2	2	2	2	2	38	0	#NULL!	2	2	4
1	17	1	0	1	1	1	0	1	0	0	0	#NULL!	2	2	2	2	2	2	2	2	2	2	2	2	2	2	2	2	2	2	2	2	40	0	#NULL!	4	4	8
1	19	0	0	1	4	1	0	1	0	0	0	#NULL!	5	5	5	3	2	2	2	4	5	5	5	5	3	5	5	5	2	2	5	5	80	1	#NULL!	1	1	2
1	20	0	0	1	3	1	1	1	0	0	0	#NULL!	2	1	1	2	1	1	1	1	1	1	1	1	1	1	1	1	1	1	1	1	22	0	#NULL!	4	4	8
1	21	0	0	1	3	1	1	1	0	0	0	#NULL!	3	3	3	2	1	2	2	1	2	3	4	4	2	3	2	2	3	1	2	2	47	0	#NULL!	4	4	8
1	19	0	1	1	3	1	1	1	0	0	0	#NULL!	2	1	2	3	1	1	1	1	1	1	1	1	1	1	1	1	1	1	1	1	24	0	#NULL!	4	4	8
1	18	1	1	1	1	1	1	2	1	0	0	#NULL!	2	1	1	1	2	1	1	1	1	3	1	1	1	1	2	1	1	1	1	1	25	0	#NULL!	4	4	8
1	21	0	0	1	3	1	0	0	0	0	0	#NULL!	3	3	3	3	3	3	3	3	3	3	3	2	3	3	3	2	2	2	2	2	54	1	#NULL!	3	3	6
1	19	1	0	1	2	1	1	2	1	0	0	#NULL!	4	3	1	1	4	3	4	4	3	3	2	3	1	1	3	3	1	1	1	1	47	0	#NULL!	4	5	9
1	18	0	1	1	2	1	1	1	0	0	0	#NULL!	3	2	1	2	1	1	1	1	1	1	1	1	1	1	1	1	1	1	1	1	24	0	#NULL!	4	4	8
1	20	0	0	1	3	1	0	1	0	0	0	#NULL!	4	4	4	2	1	4	4	3	4	1	1	3	2	3	3	3	2	3	5	3	59	1	#NULL!	3	3	6
1	24	0	0	1	5	1	0	1	0	0	0	#NULL!	2	2	1	2	2	2	2	2	2	3	2	2	2	2	2	2	2	2	2	2	40	0	#NULL!	2	4	6
1	20	0	0	1	3	1	0	0	1	0	0	#NULL!	3	1	1	1	1	1	1	1	1	1	1	1	1	1	1	1	1	1	1	1	22	0	#NULL!	3	3	6
1	22	0	0	1	3	1	0	0	0	0	0	#NULL!	4	4	3	1	3	4	4	4	3	3	3	3	2	2	2	2	2	2	2	2	55	1	#NULL!	3	3	6
1	19	0	1	1	1	1	1	1	0	0	0	#NULL!	5	2	2	1	3	2	2	1	3	1	1	1	3	2	3	2	2	1	1	1	39	0	#NULL!	4	4	8
1	18	1	1	1	1	1	0	1	0	0	0	#NULL!	1	1	1	3	1	1	1	1	1	1	1	1	1	1	1	1	1	1	1	1	22	0	#NULL!	5	5	10
1	19	0	0	1	1	1	1	0	0	0	0	#NULL!	2	2	1	2	2	2	1	2	4	2	2	2	1	1	1	1	1	1	1	1	32	0	#NULL!	3	2	5
1	20	0	1	1	3	1	0	1	0	0	0	#NULL!	1	1	1	1	1	1	1	1	1	1	1	1	1	1	1	1	1	1	1	1	20	0	#NULL!	4	4	8
1	19	0	1	1	2	1	0	0	0	0	0	#NULL!	2	4	4	1	3	3	3	3	5	5	5	5	5	5	5	5	5	5	5	5	83	1	#NULL!	1	1	2
1	19	0	1	1	2	1	0	1	1	0	0	#NULL!	2	2	2	2	2	2	2	2	3	2	2	2	1	1	2	2	2	1	1	1	36	0	#NULL!	3	3	6
1	18	0	0	1	1	1	1	2	0	0	0	#NULL!	2	2	1	1	1	1	1	1	2	2	1	1	1	1	1	1	1	1	1	1	24	0	#NULL!	4	4	8
1	19	0	0	1	1	1	1	0	0	0	0	#NULL!	1	1	1	1	1	1	1	1	1	1	1	1	1	1	1	1	1	1	1	1	20	0	#NULL!	3	3	6
1	22	0	0	1	3	1	1	0	0	0	0	#NULL!	2	1	1	1	3	3	1	2	2	2	3	2	2	2	2	3	3	3	2	2	42	0	#NULL!	4	4	8
1	20	1	0	1	2	1	1	1	0	0	0	#NULL!	1	1	1	1	1	2	2	2	1	2	2	1	1	1	1	1	1	1	1	1	25	0	#NULL!	4	4	8
1	18	1	1	1	1	1	1	0	1	0	0	#NULL!	1	1	1	1	1	1	1	1	1	1	1	1	1	1	1	1	1	1	1	1	20	0	#NULL!	1	5	6
1	16	1	0	1	1	1	1	1	1	0	0	#NULL!	3	2	1	1	1	1	1	1	2	2	1	1	1	1	2	1	1	1	1	1	26	0	#NULL!	4	4	8
1	18	1	0	1	1	1	0	1	0	0	1	#NULL!	5	5	1	1	1	4	1	3	5	1	1	3	1	1	5	5	5	1	1	1	51	1	#NULL!	2	2	4
1	23	0	1	1	5	1	1	1	0	0	1	#NULL!	3	2	1	1	1	2	2	2	2	2	2	2	2	2	2	2	2	2	2	2	38	0	#NULL!	4	4	8
1	21	0	0	1	3	1	0	1	1	0	0	#NULL!	1	1	1	2	1	1	1	1	1	1	1	1	1	1	1	1	1	1	1	1	21	0	#NULL!	4	4	8
1	19	1	0	1	3	1	1	2	0	0	0	#NULL!	2	2	1	1	2	1	2	1	1	2	1	2	1	2	1	2	2	1	1	1	29	0	#NULL!	4	4	8
1	22	0	1	1	3	1	1	2	0	0	0	#NULL!	3	3	3	3	3	3	3	3	3	3	3	3	3	3	3	3	3	3	3	2	59	1	#NULL!	4	4	8
1	21	1	1	1	3	1	0	1	0	1	0	#NULL!	3	3	2	2	2	3	2	2	2	2	2	2	1	2	2	2	2	2	2	2	42	0	#NULL!	3	3	6
1	19	1	1	1	2	1	0	1	0	0	0	#NULL!	3	2	2	1	4	2	1	1	3	2	4	4	3	2	3	3	3	1	2	3	49	0	#NULL!	3	3	6
1	18	0	0	0	1	1	1	2	0	0	0	#NULL!	2	1	1	2	1	1	1	1	1	1	1	1	1	1	1	1	1	1	1	1	22	0	#NULL!	4	4	8
1	17	0	0	1	1	1	1	1	0	0	0	#NULL!	3	2	2	2	2	1	1	1	4	1	1	2	1	2	2	2	2	1	1	1	34	0	#NULL!	2	4	6
1	19	0	0	1	1	1	0	0	0	0	1	#NULL!	1	1	1	2	2	1	1	2	1	4	1	1	1	5	2	1	1	1	1	1	31	0	#NULL!	2	1	3
1	20	0	0	1	2	1	1	2	0	0	0	#NULL!	2	2	2	2	2	2	2	1	1	1	1	1	1	1	1	1	1	1	1	1	27	0	#NULL!	4	5	9
1	19	0	1	1	1	1	1	1	0	0	0	#NULL!	1	2	1	2	1	2	1	1	3	1	1	1	1	1	1	2	1	1	1	1	26	0	#NULL!	4	4	8
1	19	0	0	1	1	1	0	1	0	0	0	#NULL!	3	4	3	1	5	2	1	3	2	2	2	2	2	2	2	3	2	2	2	2	47	0	#NULL!	3	3	6
1	19	0	0	1	1	1	1	2	0	0	0	#NULL!	5	1	1	1	4	2	1	1	1	1	2	1	1	3	4	3	1	2	2	1	38	0	#NULL!	5	5	10
1	22	1	1	1	5	1	0	1	0	1	1	#NULL!	2	2	2	3	3	2	3	3	2	3	1	2	1	2	1	2	2	2	2	1	41	0	#NULL!	3	3	6
1	19	1	0	1	2	1	1	0	1	0	0	#NULL!	1	1	1	1	1	1	1	1	1	1	1	1	1	1	1	1	1	1	1	1	20	0	#NULL!	4	5	9
1	22	1	0	0	4	1	0	1	0	0	0	#NULL!	5	5	5	1	5	5	1	5	1	5	5	5	2	5	5	5	5	5	5	5	85	1	#NULL!	5	5	10
1	21	0	1	1	3	1	0	1	0	0	0	#NULL!	1	1	1	1	1	1	1	1	1	1	1	1	1	1	1	1	1	1	1	1	20	0	#NULL!	3	3	6
1	21	0	1	1	3	1	0	1	0	0	0	#NULL!	5	4	3	1	4	3	2	3	4	5	3	5	2	3	3	3	3	4	3	3	66	1	#NULL!	5	2	7
1	21	0	0	1	3	1	0	0	0	0	0	#NULL!	5	5	3	3	4	3	2	3	3	3	3	3	3	3	3	3	3	3	3	3	64	1	#NULL!	2	2	4
1	20	0	0	1	2	1	0	1	1	0	0	#NULL!	2	2	2	1	2	2	1	1	2	2	2	2	1	2	2	2	2	2	2	1	35	0	#NULL!	3	3	6
1	18	1	1	1	1	1	0	1	0	0	0	#NULL!	2	2	4	1	5	1	1	1	4	4	4	5	5	2	4	4	2	5	5	2	63	1	#NULL!	4	4	8
1	20	0	0	1	3	1	1	2	0	0	0	#NULL!	4	2	3	2	2	2	1	2	1	1	1	1	1	1	2	1	1	1	1	1	31	0	#NULL!	4	4	8
1	18	0	0	1	1	1	1	1	1	0	0	#NULL!	2	3	1	1	2	2	1	1	3	1	1	1	1	1	1	1	1	1	1	1	27	0	#NULL!	4	4	8
1	18	1	0	1	1	1	1	2	0	0	0	#NULL!	1	1	1	1	2	2	1	2	2	1	1	1	1	1	1	1	1	1	1	1	24	0	#NULL!	4	4	8
1	19	0	0	1	1	1	1	1	1	0	0	#NULL!	2	2	2	1	2	2	1	2	2	3	2	2	2	1	2	2	2	2	2	1	37	0	#NULL!	4	4	8
1	21	0	0	1	3	1	0	1	0	0	0	#NULL!	2	3	1	1	2	2	2	2	1	2	2	2	2	2	2	2	1	1	1	1	34	0	#NULL!	4	4	8
1	18	0	1	1	1	1	0	1	0	0	1	#NULL!	2	2	1	4	1	1	1	1	1	3	1	1	2	1	1	3	1	1	1	1	30	0	#NULL!	5	5	10
1	17	0	0	1	1	1	0	1	0	0	0	#NULL!	2	2	2	1	1	2	2	2	4	2	1	1	1	1	1	2	2	1	2	1	33	0	#NULL!	3	3	6
1	19	1	1	1	2	1	0	2	0	0	0	#NULL!	4	3	2	1	1	1	1	1	1	4	3	4	4	1	1	3	3	1	1	1	41	0	#NULL!	5	3	8
1	18	0	0	1	1	1	0	1	0	0	0	#NULL!	1	2	2	1	1	2	2	3	3	1	3	3	3	2	4	5	2	3	2	2	47	0	#NULL!	4	4	8
1	20	0	0	1	2	1	0	1	0	0	0	#NULL!	3	2	1	1	3	2	1	1	1	3	1	3	1	2	1	1	1	1	1	1	31	0	#NULL!	3	3	6
1	21	0	0	1	4	1	0	1	0	0	0	#NULL!	3	2	3	2	1	1	1	1	1	1	1	1	1	1	1	1	1	2	1	3	29	0	#NULL!	2	3	5
1	19	0	0	1	2	1	0	1	0	0	0	#NULL!	1	1	1	1	1	1	1	1	1	1	1	1	1	1	1	1	1	1	1	1	20	0	#NULL!	5	5	10
1	24	1	0	1	5	1	0	1	0	0	0	#NULL!	2	3	2	3	3	2	2	1	1	1	1	1	1	4	2	1	1	1	1	1	34	0	#NULL!	3	3	6
1	18	0	0	1	1	1	1	0	1	0	0	#NULL!	3	2	4	1	1	3	2	1	4	1	1	2	1	1	1	1	1	1	1	1	33	0	#NULL!	3	3	6
1	21	0	0	1	3	1	0	1	0	0	0	#NULL!	2	3	1	1	2	3	1	1	1	1	1	1	1	1	1	1	1	1	1	1	26	0	#NULL!	4	4	8
1	19	0	0	1	1	1	1	1	0	0	0	#NULL!	2	2	3	2	2	2	3	2	2	4	2	2	3	3	3	3	3	3	4	3	53	1	#NULL!	3	3	6
1	19	0	0	1	1	1	1	1	0	0	0	#NULL!	1	1	1	1	1	1	1	1	1	1	1	1	1	1	1	1	1	1	1	1	20	0	#NULL!	4	4	8
1	21	0	0	1	4	1	0	1	0	0	0	#NULL!	2	2	1	1	1	2	2	2	2	2	2	2	2	2	3	2	2	2	2	2	38	0	#NULL!	3	3	6
1	22	0	0	1	4	1	1	1	0	0	0	#NULL!	2	2	2	1	2	2	2	2	2	2	3	2	2	2	2	2	2	2	2	2	40	0	#NULL!	3	3	6
1	21	1	1	1	3	1	0	0	0	0	0	#NULL!	1	1	1	2	2	2	1	1	2	2	1	1	2	1	1	1	1	1	1	1	26	0	#NULL!	4	4	8
1	19	0	0	1	2	1	1	1	0	0	0	#NULL!	3	2	1	1	1	2	2	2	1	2	1	2	1	1	2	2	2	1	1	1	31	0	#NULL!	4	4	8
1	17	0	1	1	1	1	0	1	0	0	1	#NULL!	4	3	2	2	3	3	1	1	1	1	2	3	1	2	2	3	2	3	1	1	41	0	#NULL!	4	3	7
1	21	0	0	1	3	1	0	1	0	0	0	#NULL!	2	3	2	1	2	2	2	2	2	2	2	2	2	2	2	2	2	2	2	2	40	0	#NULL!	3	3	6
1	22	0	1	1	4	1	1	1	0	0	0	#NULL!	5	3	2	1	2	2	2	2	2	3	3	4	1	3	3	3	3	3	3	2	52	1	#NULL!	3	4	7
1	20	0	0	1	2	1	1	1	0	0	0	#NULL!	2	3	1	1	2	3	1	1	1	3	1	1	1	1	1	1	1	1	1	1	28	0	#NULL!	4	4	8
1	21	0	0	1	3	1	1	1	0	0	0	#NULL!	2	2	2	1	2	2	1	1	2	1	1	2	1	2	1	2	2	1	1	1	30	0	#NULL!	4	4	8
1	18	0	0	1	1	1	0	1	0	0	0	#NULL!	3	2	1	1	2	2	1	1	1	2	1	1	1	1	1	2	2	1	2	1	29	0	#NULL!	4	4	8
1	18	0	1	1	1	1	0	1	0	0	0	#NULL!	5	5	5	1	3	3	4	1	4	5	5	5	3	5	5	5	5	5	4	5	83	1	#NULL!	2	3	5
1	18	0	0	1	1	1	1	1	0	0	0	#NULL!	3	2	1	1	1	2	1	1	2	2	2	2	1	2	2	1	1	1	1	1	30	0	#NULL!	4	4	8
1	19	0	0	1	2	1	0	1	0	0	0	#NULL!	5	4	2	1	4	4	1	5	5	5	2	4	2	1	3	2	1	1	1	1	54	1	#NULL!	3	3	6
1	19	1	0	1	1	1	0	1	0	0	0	#NULL!	3	1	2	4	2	1	1	1	2	2	1	1	1	1	1	1	1	1	1	1	29	0	#NULL!	3	3	6
1	19	0	0	0	2	1	0	1	0	0	0	#NULL!	4	4	4	4	4	3	3	3	3	3	3	3	3	3	3	3	3	3	3	2	64	1	#NULL!	3	3	6
1	20	0	0	1	4	1	0	1	0	0	0	#NULL!	3	1	1	1	1	1	1	1	1	1	1	1	1	1	1	1	1	1	1	1	22	0	#NULL!	4	4	8
1	22	1	0	1	2	1	0	1	0	0	0	#NULL!	5	5	1	1	5	5	3	3	5	4	3	5	2	1	3	5	5	5	1	1	68	1	#NULL!	3	3	6
1	18	0	0	1	1	1	0	1	0	0	0	#NULL!	2	2	2	4	4	3	3	3	4	4	2	1	1	3	3	4	3	3	3	3	57	1	#NULL!	3	2	5
1	18	1	1	1	1	1	0	0	0	0	1	#NULL!	3	2	2	1	2	1	1	2	5	2	1	2	2	2	2	2	1	2	2	1	38	0	#NULL!	3	2	5
1	22	0	0	1	5	1	1	1	0	0	1	#NULL!	4	4	2	3	1	4	2	2	2	1	1	1	1	1	1	2	2	1	1	1	37	0	#NULL!	3	4	7
1	18	0	1	1	1	1	1	2	1	0	1	#NULL!	5	2	5	5	3	2	1	1	5	5	5	5	3	2	4	5	5	3	5	2	73	1	#NULL!	5	4	9
1	21	0	0	1	3	1	0	1	0	0	0	#NULL!	2	2	3	1	2	2	1	2	5	1	1	2	1	2	1	2	2	1	2	1	36	0	#NULL!	3	2	5
1	18	0	0	1	1	1	0	0	0	0	0	#NULL!	2	2	1	1	1	2	1	1	1	1	1	1	1	1	1	2	1	1	1	1	24	0	#NULL!	3	3	6
1	22	1	0	0	3	1	1	1	0	1	1	#NULL!	2	2	1	1	1	1	1	1	1	1	1	1	1	1	1	1	1	1	1	1	22	0	#NULL!	4	4	8
1	19	0	0	1	3	1	1	1	0	0	0	#NULL!	3	1	1	1	2	1	1	2	1	2	1	1	1	1	1	1	1	1	1	1	25	0	#NULL!	4	4	8
1	19	1	0	1	1	1	0	0	0	0	0	#NULL!	3	3	3	1	4	3	1	2	3	1	2	3	1	2	2	2	2	2	3	2	45	0	#NULL!	3	3	6
1	19	0	1	1	1	1	1	1	0	0	0	#NULL!	4	2	2	1	2	2	2	2	2	2	2	2	1	1	2	3	1	2	1	1	37	0	#NULL!	3	3	6
1	23	0	0	1	5	1	0	1	0	0	0	#NULL!	2	2	2	1	1	2	1	1	1	3	2	2	1	1	2	2	2	2	2	1	33	0	#NULL!	3	3	6
1	21	1	1	1	4	1	1	1	1	0	0	#NULL!	1	1	1	1	1	1	1	1	1	1	1	1	1	1	1	1	1	1	1	1	20	0	#NULL!	3	3	6
1	18	0	0	1	1	1	1	1	0	0	0	#NULL!	3	2	1	1	2	2	1	2	4	1	1	1	1	2	1	2	1	1	1	1	31	0	#NULL!	4	4	8
1	21	0	1	1	4	1	1	1	1	0	0	#NULL!	3	3	3	3	3	2	2	2	2	2	2	2	1	2	2	2	2	2	2	2	44	0	#NULL!	4	5	9
1	20	1	0	1	2	1	0	0	0	0	0	#NULL!	4	4	3	3	3	4	4	3	3	3	3	3	3	2	3	3	3	2	2	2	60	1	#NULL!	3	3	6
1	17	0	1	1	1	1	1	1	0	0	0	#NULL!	2	2	1	2	2	1	2	1	4	1	1	1	1	1	1	1	1	1	1	1	28	0	#NULL!	4	4	8
1	22	0	0	1	3	1	1	1	0	0	0	#NULL!	2	2	1	1	1	2	1	1	1	2	2	4	1	1	2	3	1	1	1	1	31	0	#NULL!	3	4	7
1	20	0	0	1	2	1	0	1	0	0	0	#NULL!	4	4	3	2	3	4	1	4	3	4	3	3	3	3	3	4	4	4	4	4	67	1	#NULL!	3	3	6
1	19	0	0	1	1	1	0	1	1	0	0	#NULL!	2	1	1	2	4	1	1	1	2	3	2	2	1	2	2	2	2	2	1	1	35	0	#NULL!	4	4	8
1	23	0	0	1	1	1	0	0	0	0	0	#NULL!	5	5	3	3	4	2	3	4	5	5	4	4	4	5	4	2	2	2	3	3	72	1	#NULL!	2	2	4
1	18	1	1	1	1	1	0	1	0	0	0	#NULL!	1	1	2	5	1	1	1	1	3	1	1	2	1	1	1	1	1	1	2	1	29	0	#NULL!	4	4	8
1	20	0	0	0	1	1	1	0	0	0	0	#NULL!	3	3	1	1	2	2	5	2	1	1	2	2	1	2	4	1	2	2	1	3	41	0	#NULL!	4	4	8
1	21	0	0	1	3	1	0	1	0	0	0	#NULL!	3	3	2	1	1	2	1	2	4	2	2	2	1	4	2	2	1	1	4	2	42	0	#NULL!	3	3	6
1	18	1	0	0	1	1	1	1	0	0	0	#NULL!	4	3	2	1	3	3	2	2	4	3	2	2	2	2	2	2	3	3	2	1	48	0	#NULL!	4	4	8
1	21	1	1	1	4	1	1	2	0	0	0	#NULL!	3	1	1	1	1	1	1	1	1	1	2	1	1	1	1	1	1	1	1	1	23	0	#NULL!	4	5	9
1	18	0	1	1	1	1	1	2	1	0	0	#NULL!	1	1	1	3	1	1	1	1	1	1	1	1	1	1	1	1	1	1	1	1	22	0	#NULL!	5	5	10
1	21	0	0	1	3	1	0	1	0	0	0	#NULL!	3	4	2	1	2	2	1	1	1	3	1	2	1	1	2	1	1	1	3	1	34	0	#NULL!	3	3	6
1	23	0	0	1	3	1	0	1	0	0	1	#NULL!	4	2	1	1	2	3	2	2	2	2	2	2	2	2	2	2	2	2	2	2	41	0	#NULL!	3	3	6
1	19	0	1	1	1	1	0	0	0	0	0	#NULL!	1	1	2	4	1	1	1	1	5	5	2	4	1	1	1	1	1	1	1	1	36	0	#NULL!	3	3	6
1	19	1	1	1	1	1	1	1	0	0	0	#NULL!	2	3	1	1	2	1	1	1	1	1	2	1	1	2	1	2	3	2	1	1	30	0	#NULL!	4	5	9
1	19	0	0	1	2	1	0	1	0	0	0	#NULL!	2	2	2	1	2	2	2	2	2	2	2	2	1	1	2	2	2	1	1	1	34	0	#NULL!	3	3	6
1	18	0	1	1	1	1	1	1	0	0	1	#NULL!	3	2	3	1	3	2	1	1	2	2	3	3	2	2	2	2	2	2	1	1	40	0	#NULL!	3	3	6
1	20	0	0	1	3	1	0	0	0	0	0	#NULL!	4	3	2	1	2	2	3	2	3	2	1	4	2	1	3	1	1	2	2	1	42	0	#NULL!	3	2	5
1	23	1	0	1	5	1	0	0	0	0	0	#NULL!	5	3	3	3	4	3	3	4	3	3	4	2	3	3	2	4	3	2	3	4	64	1	#NULL!	3	3	6
1	18	0	0	1	1	1	0	1	0	0	0	#NULL!	4	4	2	2	3	2	2	2	2	1	1	1	1	1	1	1	1	1	1	1	34	0	#NULL!	3	2	5
1	18	0	0	1	1	1	0	1	0	0	0	#NULL!	3	3	3	1	5	3	2	3	2	5	2	2	1	2	1	1	1	1	3	3	47	0	#NULL!	1	1	2
1	17	0	0	1	1	1	0	1	0	0	0	#NULL!	3	2	1	1	3	1	1	1	4	1	1	2	1	2	2	2	3	2	1	1	35	0	#NULL!	3	3	6
1	20	0	0	1	3	1	1	1	0	0	0	#NULL!	1	1	1	2	1	1	1	1	2	3	2	4	1	2	4	2	1	2	1	1	34	0	#NULL!	4	4	8
1	19	1	1	1	3	1	1	2	0	0	0	#NULL!	2	2	1	2	2	2	2	1	2	3	2	2	1	2	2	2	2	1	1	1	35	0	#NULL!	4	4	8
1	18	0	0	1	1	1	1	2	0	0	0	#NULL!	4	1	2	1	4	1	1	1	4	3	2	2	1	2	1	3	1	3	1	1	39	0	#NULL!	4	4	8
1	19	0	0	1	2	2	1	1	0	0	0	#NULL!	2	5	5	3	5	4	3	4	4	4	4	4	4	3	2	3	2	2	3	3	69	1	#NULL!	3	2	5
1	18	1	1	1	1	1	1	1	0	0	0	#NULL!	1	1	1	1	1	1	1	1	1	1	1	1	1	1	1	1	1	1	1	1	20	0	#NULL!	5	5	10
1	17	0	0	1	1	1	0	1	0	0	0	#NULL!	3	1	4	1	1	1	1	1	2	1	1	1	1	1	2	2	2	1	4	2	33	0	#NULL!	3	3	6
1	20	0	1	0	2	1	0	1	0	0	0	#NULL!	5	5	2	1	1	1	1	1	1	1	1	1	1	1	1	1	1	1	1	1	29	0	#NULL!	3	3	6
1	21	0	0	0	3	1	0	0	0	0	1	#NULL!	2	3	2	1	3	3	1	1	1	3	1	1	1	1	1	3	1	2	1	1	33	0	#NULL!	4	2	6
1	20	0	0	1	1	1	0	0	0	0	0	#NULL!	3	2	1	1	2	3	2	2	3	1	1	2	1	1	1	2	3	2	1	1	35	0	#NULL!	2	2	4
1	19	1	0	1	1	1	0	1	1	0	0	#NULL!	2	2	1	1	2	3	1	1	4	1	1	1	1	1	2	2	2	1	1	1	31	0	#NULL!	3	2	5
1	19	1	1	1	1	1	0	1	0	0	0	#NULL!	4	4	3	1	4	3	1	3	3	3	2	2	2	3	2	3	2	2	1	1	49	0	#NULL!	3	4	7
1	19	0	0	1	1	1	0	0	0	0	0	#NULL!	2	1	2	2	4	1	2	1	3	2	2	2	3	1	2	3	1	1	2	1	38	0	#NULL!	3	3	6
1	18	1	0	0	1	1	0	0	0	0	1	#NULL!	2	2	1	1	2	2	2	2	2	2	2	2	2	2	2	2	2	1	1	1	35	0	#NULL!	4	4	8
1	22	0	1	1	5	1	1	0	0	0	0	#NULL!	2	2	3	1	1	2	1	2	4	4	1	4	1	2	2	4	4	1	2	1	44	0	#NULL!	3	4	7
1	19	1	0	1	1	1	0	1	0	1	0	#NULL!	2	2	1	1	2	1	1	1	1	2	1	1	2	1	1	1	1	1	1	1	25	0	#NULL!	4	2	6
1	18	0	0	1	1	1	1	1	0	0	0	#NULL!	5	2	2	5	4	2	2	2	2	1	2	2	2	3	2	4	3	2	2	1	50	1	#NULL!	4	4	8
1	19	0	0	1	2	1	0	0	0	0	0	#NULL!	4	4	4	1	3	3	3	3	3	3	3	3	3	3	3	3	3	3	3	3	61	1	#NULL!	3	3	6
1	22	0	0	1	5	1	0	0	0	0	0	#NULL!	5	5	3	1	3	3	3	3	3	1	1	1	1	1	1	1	1	1	1	1	40	0	#NULL!	3	3	6
1	18	0	1	1	1	1	0	1	0	0	0	#NULL!	2	2	2	3	3	1	2	1	1	1	1	1	1	1	1	1	1	1	1	1	28	0	#NULL!	3	3	6
1	21	0	0	0	3	1	0	1	0	0	0	#NULL!	3	3	3	3	3	3	2	3	3	3	3	3	3	3	3	3	3	3	3	3	59	1	#NULL!	3	3	6
1	23	0	0	1	4	1	0	1	0	0	0	#NULL!	2	2	2	2	2	2	2	2	2	2	2	2	3	3	2	3	2	2	2	2	43	0	#NULL!	3	3	6
1	19	0	0	1	2	1	0	0	0	0	0	#NULL!	5	5	5	2	4	5	4	4	3	3	3	4	2	5	4	5	3	2	2	2	72	1	#NULL!	3	3	6
1	19	1	1	1	1	1	1	1	1	1	0	#NULL!	1	2	1	1	1	1	1	1	1	2	1	2	1	2	2	1	1	1	1	1	25	0	#NULL!	4	4	8
1	18	0	0	1	1	1	0	1	0	0	0	#NULL!	2	2	2	1	1	1	1	1	2	2	1	1	1	1	1	1	1	1	1	1	25	0	#NULL!	3	2	5
1	18	0	0	1	1	1	1	1	0	0	0	#NULL!	2	2	1	1	1	1	1	1	1	2	1	1	1	1	1	2	1	1	1	1	24	0	#NULL!	4	4	8
1	19	1	0	1	1	1	1	1	0	0	1	#NULL!	2	2	2	2	2	2	2	2	2	2	2	2	2	2	2	2	2	2	2	2	40	0	#NULL!	3	4	7
1	22	1	0	1	4	1	1	2	0	0	0	#NULL!	3	3	1	1	2	2	1	2	1	2	1	1	1	1	1	1	1	1	1	1	28	0	#NULL!	2	2	4
1	18	0	0	1	1	1	0	1	0	0	0	#NULL!	5	5	2	1	3	3	3	2	2	1	1	2	1	2	3	3	2	1	2	2	46	0	#NULL!	4	3	7
1	22	1	1	1	5	1	0	1	0	0	0	#NULL!	3	3	2	2	2	2	2	2	2	3	2	2	1	2	2	3	2	3	2	3	45	0	#NULL!	3	3	6
1	20	0	0	1	2	1	0	0	1	0	0	#NULL!	2	2	2	2	1	1	1	1	2	1	1	1	1	1	1	1	1	1	1	1	25	0	#NULL!	4	4	8
1	21	1	1	1	4	1	0	1	0	0	0	#NULL!	4	4	4	4	2	3	3	3	2	4	2	2	1	1	2	2	2	1	3	2	51	1	#NULL!	3	3	6
1	22	0	1	1	5	1	0	0	0	0	1	#NULL!	4	4	4	1	2	4	2	3	2	4	4	2	1	2	1	4	4	3	4	1	56	1	#NULL!	2	2	4
1	21	0	0	1	5	1	0	0	0	0	0	#NULL!	4	2	1	1	2	2	1	2	2	2	2	2	1	2	2	2	2	1	1	1	35	0	#NULL!	2	2	4
1	19	0	0	1	2	1	1	1	0	0	0	#NULL!	5	3	1	2	3	4	2	3	4	4	3	4	3	2	2	4	4	1	3	2	59	1	#NULL!	4	4	8
1	21	1	0	1	3	1	1	0	0	0	0	#NULL!	1	1	1	1	1	1	1	1	1	1	1	1	1	1	1	1	1	1	1	1	20	0	#NULL!	5	5	10
1	19	1	0	0	1	1	1	1	1	0	0	#NULL!	2	3	2	1	2	2	1	3	2	2	1	2	1	1	1	1	1	1	1	1	31	0	#NULL!	4	4	8
1	20	0	0	1	2	1	1	1	0	0	0	#NULL!	2	2	1	1	2	1	1	1	1	3	1	2	3	2	1	2	2	1	2	1	32	0	#NULL!	3	4	7
1	19	1	1	1	1	1	1	0	1	0	0	#NULL!	5	3	1	1	1	1	1	1	1	1	1	1	1	1	1	1	1	1	1	1	26	0	#NULL!	3	4	7
1	19	0	1	1	1	1	1	1	0	0	0	#NULL!	3	1	1	1	1	1	1	1	3	3	2	3	1	2	2	2	1	1	1	1	32	0	#NULL!	4	4	8
1	18	1	0	0	2	1	0	1	0	0	0	#NULL!	1	1	2	1	1	1	1	1	1	1	1	3	1	2	5	1	1	1	2	2	30	0	#NULL!	4	3	7
1	17	0	1	1	1	1	1	0	0	0	0	#NULL!	3	3	4	1	2	2	3	2	3	5	1	4	2	4	4	3	2	4	4	1	57	1	#NULL!	4	3	7
1	23	0	0	1	5	1	1	1	0	0	0	#NULL!	5	5	5	2	5	5	5	5	5	1	1	4	5	5	5	5	5	3	5	3	84	1	#NULL!	3	3	6
1	20	0	1	1	2	1	0	1	0	0	0	#NULL!	2	2	3	1	1	2	1	1	2	3	2	3	1	2	1	1	2	1	1	1	33	0	#NULL!	3	2	5
1	20	0	0	1	3	1	1	1	0	0	0	#NULL!	2	2	3	1	2	2	1	1	2	4	2	1	1	2	3	2	2	1	1	1	36	0	#NULL!	4	3	7
1	18	0	0	1	1	1	1	1	0	0	0	#NULL!	4	3	2	1	4	1	1	1	2	3	3	2	1	1	1	4	2	3	1	1	41	0	#NULL!	3	3	6
1	20	0	0	1	2	2	0	0	0	0	0	#NULL!	3	3	2	1	2	2	2	1	3	4	3	2	2	2	3	4	4	3	2	2	50	1	#NULL!	3	3	6
1	20	0	0	1	3	1	0	1	0	0	0	#NULL!	2	2	1	1	2	2	1	2	2	4	2	2	1	1	2	2	1	1	1	1	33	0	#NULL!	3	3	6
1	21	0	1	1	1	1	0	0	0	0	1	#NULL!	2	2	2	2	2	1	2	2	2	3	2	2	2	2	2	2	2	2	2	2	40	0	#NULL!	4	3	7
1	20	0	0	1	3	1	1	2	0	0	0	#NULL!	1	1	1	1	1	1	1	1	1	1	1	1	1	1	1	1	1	1	1	1	20	0	#NULL!	3	3	6
1	20	0	0	1	1	1	1	0	0	0	0	#NULL!	5	3	2	1	2	1	2	1	2	1	1	1	1	1	1	2	1	1	1	1	31	0	#NULL!	3	3	6
1	20	0	1	1	3	1	0	1	1	0	1	#NULL!	5	5	4	1	2	3	2	3	3	3	3	3	3	3	2	2	2	2	2	2	55	1	#NULL!	4	4	8
1	18	1	0	0	1	1	1	0	1	0	0	#NULL!	2	1	1	1	1	1	1	1	3	2	2	1	1	1	2	2	1	1	1	1	27	0	#NULL!	5	5	10
1	20	0	1	1	4	1	0	1	0	0	1	#NULL!	4	3	3	1	3	2	1	2	1	1	1	4	1	2	3	5	5	2	1	1	46	0	#NULL!	3	3	6
1	19	0	1	1	2	1	0	0	0	0	0	#NULL!	4	4	3	2	2	5	2	3	3	1	3	2	4	3	2	3	4	4	2	2	58	1	#NULL!	2	3	5
1	17	0	0	1	1	1	0	1	0	0	0	#NULL!	4	2	2	1	3	2	1	2	2	3	3	5	2	2	3	4	2	1	4	3	51	1	#NULL!	3	3	6
1	18	0	1	1	1	1	0	2	0	0	0	#NULL!	3	2	1	2	1	3	1	2	2	3	2	2	1	1	3	3	3	1	1	1	38	0	#NULL!	4	4	8
1	21	0	0	1	1	1	0	1	0	0	1	#NULL!	3	5	3	3	2	4	4	3	2	3	4	4	2	4	3	5	1	1	3	3	62	1	#NULL!	3	4	7
1	19	1	0	1	1	1	1	1	0	0	0	#NULL!	3	3	2	1	2	2	1	2	3	2	2	3	1	1	2	2	1	1	1	1	36	0	#NULL!	4	4	8
1	21	0	1	1	4	1	0	1	0	0	0	#NULL!	2	2	2	1	2	1	1	2	3	3	3	3	3	3	3	2	2	2	2	2	44	0	#NULL!	4	4	8
1	23	0	0	1	5	1	0	1	0	0	0	#NULL!	5	3	4	1	2	2	1	1	3	2	2	2	3	2	1	2	2	1	2	1	42	0	#NULL!	2	2	4
1	21	0	0	1	4	1	1	1	0	0	0	#NULL!	4	4	3	1	2	2	2	2	1	1	3	3	1	3	4	4	3	2	2	1	48	0	#NULL!	4	4	8
1	18	1	1	1	1	1	1	2	0	0	0	#NULL!	3	3	3	3	3	3	2	2	2	2	2	1	2	1	1	1	1	1	1	1	38	0	#NULL!	3	3	6
1	19	0	0	1	1	1	0	1	1	0	0	#NULL!	3	3	2	1	2	1	1	2	3	1	1	1	1	1	1	1	1	1	1	1	29	0	#NULL!	1	1	2
1	18	1	0	1	1	1	1	1	1	0	0	#NULL!	4	3	1	1	4	2	1	2	4	1	2	1	1	3	3	4	4	2	1	1	45	0	#NULL!	4	4	8
1	18	1	0	1	1	1	0	1	0	0	0	#NULL!	4	4	2	1	1	3	3	2	2	3	2	2	2	1	3	1	2	1	1	1	41	0	#NULL!	4	3	7
1	19	0	0	1	2	1	1	1	0	0	0	#NULL!	4	2	2	1	1	2	1	1	3	3	2	2	2	1	1	3	2	1	2	1	37	0	#NULL!	3	4	7
1	20	0	0	1	1	1	1	1	0	0	0	#NULL!	4	4	2	1	2	4	2	3	1	2	1	2	4	2	2	4	3	3	2	1	49	0	#NULL!	3	3	6
1	22	0	0	1	4	1	0	1	0	0	0	#NULL!	4	3	4	1	3	2	2	2	3	1	1	3	3	3	3	3	4	1	2	1	49	0	#NULL!	2	3	5
1	19	0	0	1	1	1	1	1	1	0	0	#NULL!	4	3	2	3	4	2	2	3	2	2	2	2	1	2	2	2	2	2	1	1	44	0	#NULL!	3	4	7
1	21	0	0	1	3	1	1	1	0	0	0	#NULL!	4	4	4	2	2	4	1	2	2	2	1	3	2	2	3	3	3	2	3	2	51	1	#NULL!	3	3	6
1	21	0	0	1	3	1	1	1	0	0	0	#NULL!	2	2	1	1	2	1	1	1	1	1	1	1	2	1	1	2	1	1	1	1	25	0	#NULL!	4	4	8
1	19	1	0	1	1	1	1	1	0	0	0	#NULL!	2	1	1	1	2	2	1	1	2	2	1	2	1	1	1	1	1	1	1	1	26	0	#NULL!	3	3	6
1	18	0	1	1	1	1	1	0	0	0	0	#NULL!	1	1	1	1	2	2	1	1	1	1	1	3	1	1	2	2	1	1	1	1	26	0	#NULL!	4	3	7
1	21	1	0	1	4	1	1	0	0	0	0	#NULL!	2	1	1	2	1	1	1	1	1	1	1	1	1	1	1	1	1	1	1	1	22	0	#NULL!	5	5	10
1	22	0	0	1	4	1	0	1	0	0	0	#NULL!	3	3	1	1	2	2	1	1	1	2	2	3	1	2	2	4	3	2	1	2	39	0	#NULL!	3	2	5
1	19	0	0	1	1	1	0	1	0	0	1	#NULL!	2	2	2	1	3	2	1	1	3	3	2	5	2	3	3	4	2	1	1	1	44	0	#NULL!	3	2	5
1	18	0	0	1	1	1	0	0	0	0	0	#NULL!	2	1	2	1	1	2	1	1	1	3	1	2	1	2	1	2	2	2	1	1	30	0	#NULL!	3	3	6
1	18	0	1	1	1	1	1	1	0	0	0	#NULL!	1	1	1	1	1	1	1	1	1	1	1	1	1	1	1	1	1	1	1	1	20	0	#NULL!	5	5	10
1	20	0	0	0	3	1	0	1	0	0	1	#NULL!	3	3	1	1	2	1	1	2	3	2	1	1	1	2	2	2	1	1	3	1	34	0	#NULL!	3	3	6
1	19	0	0	1	1	1	0	1	0	0	0	#NULL!	2	2	3	1	3	2	4	2	2	3	3	3	2	2	2	3	2	1	3	3	48	0	#NULL!	2	3	5
1	19	0	0	1	1	1	0	1	1	0	0	#NULL!	3	1	1	2	2	2	1	1	3	1	1	1	1	1	1	2	1	1	1	1	28	0	#NULL!	4	4	8
1	21	0	0	1	2	1	0	1	1	0	0	#NULL!	5	5	5	1	5	3	1	2	5	5	1	1	1	1	1	2	2	1	3	1	51	1	#NULL!	2	2	4
1	20	1	1	1	2	1	0	1	0	0	0	#NULL!	2	2	2	2	3	2	1	2	2	3	2	3	3	3	2	2	2	2	2	2	44	0	#NULL!	4	3	7
1	22	0	0	1	1	1	1	1	0	0	0	#NULL!	2	2	4	2	2	2	2	2	2	3	2	3	2	2	2	2	2	1	2	3	44	0	#NULL!	3	3	6
1	23	0	0	1	3	1	1	0	0	0	0	#NULL!	3	4	1	1	3	1	1	2	1	1	1	1	1	2	1	1	3	1	1	1	31	0	#NULL!	4	4	8
1	18	0	1	1	1	1	0	1	1	0	0	#NULL!	3	2	1	1	2	2	1	1	2	1	2	1	1	1	2	2	2	1	1	1	30	0	#NULL!	4	4	8
1	22	0	0	1	4	1	0	1	0	0	0	#NULL!	2	3	3	1	1	3	1	3	1	3	1	1	1	1	1	1	1	1	1	1	31	0	#NULL!	3	2	5
1	21	0	1	1	3	1	0	1	0	0	0	#NULL!	4	3	2	1	2	2	3	2	3	3	2	3	1	2	1	3	2	2	2	2	45	0	#NULL!	3	3	6
1	23	0	0	0	1	1	0	1	0	0	0	#NULL!	3	2	1	1	2	1	1	1	1	1	1	1	1	1	1	2	1	1	1	1	25	0	#NULL!	4	3	7
1	20	0	0	0	2	1	1	1	0	0	1	#NULL!	3	3	2	2	2	2	2	1	3	4	4	2	1	1	2	3	1	1	1	1	41	0	#NULL!	4	4	8
1	18	0	0	1	1	1	1	1	0	0	0	#NULL!	4	3	2	3	2	1	2	1	3	2	2	3	1	2	2	3	3	2	2	1	44	0	#NULL!	4	3	7
1	23	1	0	1	3	1	0	1	0	0	1	#NULL!	5	5	5	5	5	5	5	5	5	5	5	5	3	3	3	5	5	3	2	2	86	1	#NULL!	2	2	4
1	21	0	1	1	3	1	1	1	0	0	0	#NULL!	2	2	1	1	2	1	1	1	2	2	1	2	1	1	2	2	1	1	1	1	28	0	#NULL!	4	4	8
1	21	0	0	1	3	1	0	1	0	0	0	#NULL!	4	2	5	1	3	2	1	2	3	2	2	3	2	3	2	3	2	2	5	1	50	1	#NULL!	4	4	8
1	21	0	0	1	3	1	0	0	0	0	1	#NULL!	2	2	2	1	2	1	2	1	3	1	1	2	1	1	2	1	1	1	1	1	29	0	#NULL!	3	3	6
1	19	1	1	1	1	1	0	0	0	0	0	#NULL!	3	2	2	2	4	1	1	1	3	3	2	3	1	1	1	1	1	1	2	1	36	0	#NULL!	3	3	6
1	18	0	1	1	1	1	0	1	0	0	1	#NULL!	1	1	4	1	1	1	1	1	5	3	2	2	1	2	2	2	1	1	1	1	34	0	#NULL!	3	2	5
1	17	0	0	1	1	1	1	1	1	0	0	#NULL!	4	3	1	1	1	2	1	2	2	4	2	2	1	1	1	4	1	1	1	1	36	0	#NULL!	3	4	7
1	20	0	0	1	3	1	0	1	0	0	1	#NULL!	4	3	2	2	2	2	1	2	3	1	1	5	1	2	2	2	2	1	1	1	40	0	#NULL!	4	4	8
1	20	1	1	1	3	1	0	1	0	0	0	#NULL!	3	3	1	1	2	2	1	1	1	1	2	2	1	3	3	3	1	1	1	1	34	0	#NULL!	3	3	6
1	23	0	1	1	5	1	1	2	0	0	1	#NULL!	1	1	1	1	1	1	1	1	1	1	1	1	1	1	1	1	1	1	1	1	20	0	#NULL!	4	4	8
1	18	0	0	1	1	1	1	0	0	0	0	#NULL!	2	3	5	2	4	4	1	4	5	4	5	5	3	3	2	5	5	3	5	5	75	1	#NULL!	4	4	8
1	18	1	1	1	1	1	1	0	1	1	1	#NULL!	3	2	2	1	3	3	3	2	1	3	1	1	2	3	1	2	2	1	1	1	38	0	#NULL!	4	4	8
1	18	0	0	1	2	1	0	1	0	0	0	#NULL!	3	3	2	1	3	3	2	3	5	2	2	2	2	1	3	3	2	2	1	1	46	0	#NULL!	4	2	6
1	19	0	0	1	3	1	0	1	0	0	0	#NULL!	2	2	1	2	1	2	1	2	2	3	2	1	1	2	2	2	2	1	1	1	33	0	#NULL!	3	2	5
1	21	1	0	1	3	1	0	1	0	0	0	#NULL!	3	3	3	3	3	3	3	3	3	3	3	3	3	2	2	2	2	2	2	2	53	1	#NULL!	4	4	8
1	18	0	1	1	1	1	1	2	0	0	0	#NULL!	4	4	1	4	4	1	1	1	5	3	3	1	1	1	1	2	1	1	1	1	41	0	#NULL!	4	4	8
1	19	1	0	1	2	1	1	1	1	0	0	#NULL!	3	3	3	1	2	3	3	2	2	4	4	4	2	2	2	4	3	2	1	2	52	1	#NULL!	3	2	5
1	18	0	1	1	1	1	0	2	0	0	1	#NULL!	4	3	2	2	3	3	1	2	1	2	2	2	3	3	2	4	3	1	2	3	48	0	#NULL!	3	2	5
1	18	0	0	1	1	1	0	1	0	0	0	#NULL!	4	2	3	1	3	4	1	3	5	4	4	5	3	5	3	4	3	2	2	2	63	1	#NULL!	3	2	5
1	19	0	0	1	1	1	0	0	0	0	0	#NULL!	4	4	2	1	4	2	1	2	3	2	1	3	2	2	2	2	2	1	2	1	43	0	#NULL!	3	2	5
1	18	0	0	1	1	1	1	1	0	0	0	#NULL!	2	3	3	1	1	2	1	1	3	3	2	2	1	2	2	2	3	1	1	1	37	0	#NULL!	3	3	6
1	20	0	1	1	3	1	0	0	0	0	0	#NULL!	1	1	1	1	1	1	1	1	1	1	1	1	1	1	1	1	1	1	1	1	20	0	#NULL!	3	3	6
1	19	0	0	0	1	1	1	1	0	0	0	#NULL!	3	2	1	1	2	1	1	1	2	2	1	1	1	1	1	2	1	1	1	1	27	0	#NULL!	1	1	2
1	22	0	0	1	3	1	0	1	0	0	0	#NULL!	3	3	1	1	2	3	3	2	3	2	2	2	1	2	2	2	2	2	1	1	40	0	#NULL!	3	4	7
1	18	1	0	0	1	1	1	1	0	0	0	#NULL!	2	2	3	1	1	2	1	1	3	3	3	2	1	1	1	1	2	1	1	1	33	0	#NULL!	4	4	8
1	22	0	1	1	1	1	0	1	0	0	1	#NULL!	2	3	3	1	2	3	1	1	2	1	1	1	1	1	1	1	1	1	1	1	29	0	#NULL!	3	3	6
1	18	0	1	1	1	1	1	1	0	0	0	#NULL!	5	5	3	1	5	2	5	5	5	1	5	5	3	5	5	5	5	5	3	3	81	1	#NULL!	3	4	7
1	20	0	1	1	3	1	0	0	0	0	0	#NULL!	4	4	3	3	4	2	4	1	4	2	2	3	1	1	1	3	2	1	1	1	47	0	#NULL!	3	3	6
1	23	0	0	1	5	1	0	1	0	0	0	#NULL!	4	2	2	1	3	3	1	2	2	1	1	2	1	4	2	3	3	1	2	1	41	0	#NULL!	3	2	5
1	18	0	0	1	1	1	1	2	0	0	0	#NULL!	1	2	1	1	2	3	3	1	3	3	1	1	1	2	2	3	3	1	1	1	36	0	#NULL!	4	5	9
1	22	0	0	0	1	1	1	1	0	0	0	#NULL!	2	2	1	2	2	2	3	2	1	1	2	2	1	1	2	2	2	2	2	3	37	0	#NULL!	3	3	6
1	21	0	0	1	3	1	1	1	0	0	0	#NULL!	2	3	1	1	2	1	1	1	3	2	1	2	1	1	2	2	1	1	2	1	31	0	#NULL!	4	4	8
1	19	0	0	1	3	1	0	1	0	0	0	#NULL!	3	2	2	1	1	1	1	1	1	1	1	4	2	1	1	1	1	1	2	2	30	0	#NULL!	3	3	6
1	20	0	0	1	2	1	1	1	0	0	0	#NULL!	3	3	3	1	2	2	2	2	2	1	1	2	2	2	2	2	2	2	2	2	40	0	#NULL!	4	4	8
1	18	0	1	1	1	1	1	1	1	0	0	#NULL!	2	1	1	2	2	1	4	1	2	1	1	2	1	2	1	1	1	1	1	1	29	0	#NULL!	4	4	8
1	18	1	1	1	1	1	1	1	1	0	1	#NULL!	1	1	1	1	1	1	1	1	1	1	1	1	1	1	1	1	1	1	1	1	20	0	#NULL!	1	1	2
1	21	0	1	1	4	1	1	1	0	0	1	#NULL!	2	3	1	1	1	1	3	3	3	3	3	3	1	3	3	2	1	1	1	1	40	0	#NULL!	4	4	8
1	18	0	0	1	1	1	1	1	0	0	0	#NULL!	2	2	1	1	1	1	1	1	2	1	1	1	1	2	1	1	2	2	1	1	26	0	#NULL!	4	3	7
1	18	0	0	0	1	1	0	0	0	0	0	#NULL!	1	1	1	1	2	1	1	1	3	1	1	1	1	1	2	1	1	2	1	1	25	0	#NULL!	4	4	8
1	19	0	0	1	1	1	1	1	0	0	0	#NULL!	3	1	1	2	1	2	1	1	1	2	1	2	1	1	1	2	1	2	1	1	28	0	#NULL!	2	4	6
1	22	0	0	1	3	1	0	1	0	0	0	#NULL!	1	1	1	1	1	1	2	2	1	1	1	1	1	1	1	1	1	1	1	1	22	0	#NULL!	4	3	7
1	18	1	1	1	1	1	1	1	0	0	0	#NULL!	1	1	1	5	1	1	1	1	1	5	1	1	1	1	1	1	1	1	1	1	28	0	#NULL!	3	2	5
1	19	0	0	1	2	1	1	1	0	0	1	#NULL!	4	1	1	1	1	1	1	1	1	4	1	1	1	1	1	1	1	1	1	1	26	0	#NULL!	4	4	8
1	20	1	0	1	3	1	0	1	1	1	0	#NULL!	3	2	1	1	2	3	1	2	1	2	3	2	2	4	2	3	1	3	1	1	40	0	#NULL!	4	4	8
1	18	0	1	1	1	1	1	2	0	0	0	#NULL!	2	3	5	3	3	3	1	1	1	5	1	5	1	1	3	2	2	1	2	2	47	0	#NULL!	3	3	6
1	21	0	1	1	4	1	0	0	0	0	1	#NULL!	5	5	3	1	5	3	1	3	1	1	3	1	1	3	2	5	3	4	3	3	56	1	#NULL!	4	4	8
1	19	0	0	1	2	1	1	1	0	0	0	#NULL!	2	1	1	1	1	1	1	1	1	1	1	1	1	1	1	1	1	1	1	1	21	0	#NULL!	4	4	8
1	19	0	0	1	2	1	0	1	0	0	1	#NULL!	4	4	4	1	3	3	3	2	3	5	5	4	3	3	3	5	3	1	3	3	65	1	#NULL!	3	3	6
1	19	1	0	1	1	1	0	0	0	0	0	#NULL!	3	2	2	1	1	1	1	1	1	1	1	1	1	1	1	1	1	1	1	1	24	0	#NULL!	4	4	8
1	19	0	0	1	2	1	0	2	0	0	0	#NULL!	4	4	3	2	2	3	1	2	1	2	2	2	1	2	2	4	2	1	2	1	43	0	#NULL!	4	4	8
1	18	0	0	1	2	1	1	1	0	0	0	#NULL!	1	1	1	1	2	1	1	1	2	1	1	1	1	1	1	1	2	1	1	1	23	0	#NULL!	4	4	8
1	16	1	0	1	1	1	0	1	0	0	0	#NULL!	2	2	1	1	1	2	1	2	2	3	2	2	2	2	2	2	2	1	1	1	34	0	#NULL!	3	3	6
1	20	0	0	0	1	1	0	1	0	0	0	#NULL!	3	4	3	1	2	3	1	4	3	1	3	1	1	1	1	1	1	1	4	2	41	0	#NULL!	3	4	7
1	18	0	1	1	1	1	1	1	0	0	1	#NULL!	5	5	5	5	5	1	5	1	2	5	5	5	4	2	3	5	1	1	3	1	69	1	#NULL!	4	4	8
1	19	0	1	1	1	1	1	1	1	0	0	#NULL!	3	3	1	2	3	2	1	1	2	2	2	2	2	2	2	2	2	1	1	1	37	0	#NULL!	4	4	8
1	18	1	0	1	1	1	1	0	1	0	1	#NULL!	1	1	1	1	1	1	1	1	1	1	2	2	5	1	4	3	2	2	1	5	37	0	#NULL!	3	2	5
1	19	0	0	1	1	2	1	1	0	0	0	#NULL!	3	2	1	1	1	1	1	1	2	2	1	1	1	1	2	2	3	1	2	1	30	0	#NULL!	3	4	7
1	20	0	0	1	3	1	0	1	0	0	0	#NULL!	4	3	2	1	2	4	1	2	4	1	1	1	1	1	1	4	4	1	2	1	41	0	#NULL!	3	3	6
1	18	0	0	1	1	1	0	0	0	0	0	#NULL!	4	3	3	1	4	3	2	4	5	3	2	4	3	2	1	4	3	3	2	3	59	1	#NULL!	3	2	5
1	18	0	0	1	1	1	1	1	0	0	0	#NULL!	2	1	1	1	1	1	1	1	2	2	1	1	1	1	2	2	1	1	1	1	25	0	#NULL!	4	4	8
1	20	0	0	1	1	1	0	0	0	0	0	#NULL!	5	2	3	2	3	2	3	1	2	5	3	5	1	3	3	3	4	2	3	5	60	1	#NULL!	2	2	4
1	22	0	1	1	5	1	1	1	0	0	0	#NULL!	5	3	2	1	4	3	1	2	2	5	3	2	2	3	3	3	3	3	3	3	56	1	#NULL!	4	4	8
1	20	0	0	1	3	1	0	1	0	0	0	#NULL!	2	1	1	1	2	2	1	2	2	2	2	1	1	2	2	2	1	1	1	1	30	0	#NULL!	3	3	6
1	19	0	0	0	1	1	0	1	0	0	0	#NULL!	2	1	1	1	2	1	2	1	1	3	1	1	1	2	2	1	1	2	1	1	28	0	#NULL!	4	4	8
1	23	0	0	1	4	1	0	1	0	0	0	#NULL!	1	1	1	1	1	1	1	1	1	1	1	1	1	1	1	1	1	1	1	1	20	0	#NULL!	3	3	6
1	18	0	1	1	1	1	0	0	0	0	0	#NULL!	4	2	1	1	4	1	1	2	1	1	1	1	1	2	2	1	1	1	1	1	30	0	#NULL!	3	3	6
1	23	1	0	1	4	1	0	0	0	0	0	#NULL!	4	2	1	1	1	3	1	4	3	4	1	1	1	3	3	2	3	3	1	1	43	0	#NULL!	4	4	8
1	18	0	1	1	1	1	1	1	0	0	0	#NULL!	2	2	1	1	2	1	1	1	3	1	1	1	1	1	1	1	1	1	1	1	25	0	#NULL!	5	5	10
1	19	0	0	1	2	1	0	2	0	0	0	#NULL!	2	2	1	1	1	2	1	1	2	1	1	2	1	2	2	1	1	1	1	1	27	0	#NULL!	4	4	8
1	18	0	0	1	1	1	0	1	0	0	0	#NULL!	2	1	1	2	2	1	1	1	3	1	1	1	1	1	1	1	1	1	1	1	25	0	#NULL!	4	3	7
1	19	0	0	0	1	1	1	1	0	0	0	#NULL!	3	2	1	2	1	1	1	1	1	1	1	2	1	2	2	2	1	2	1	1	29	0	#NULL!	4	4	8
1	21	0	0	1	4	1	0	1	0	0	0	#NULL!	2	2	2	1	3	2	2	2	3	2	2	2	1	1	1	1	2	1	1	1	34	0	#NULL!	4	4	8
1	19	0	0	1	1	1	0	1	0	0	0	#NULL!	4	3	2	2	4	3	2	3	5	3	4	4	2	2	2	2	2	1	2	2	54	1	#NULL!	3	4	7
1	19	0	0	1	1	1	1	0	0	0	0	#NULL!	1	1	1	1	2	2	1	1	3	1	1	1	1	2	1	2	1	1	1	1	26	0	#NULL!	4	4	8
1	18	0	0	1	1	1	1	1	0	0	0	#NULL!	2	2	1	1	2	2	1	2	3	2	3	2	1	2	2	3	2	3	1	1	38	0	#NULL!	3	4	7
1	22	0	0	1	4	1	0	1	0	0	0	#NULL!	4	4	3	1	3	3	1	2	4	4	4	4	2	3	4	4	4	3	2	1	60	1	#NULL!	3	2	5
1	21	0	0	1	4	1	0	1	0	0	0	#NULL!	1	2	1	1	1	1	1	1	1	1	1	1	1	1	1	1	1	1	1	1	21	0	#NULL!	1	3	4
1	22	0	0	0	1	1	1	1	0	0	0	#NULL!	4	4	4	1	4	4	5	2	2	3	3	2	2	2	2	1	2	3	2	2	54	1	#NULL!	3	3	6
1	20	1	0	1	1	1	0	0	1	0	0	#NULL!	2	2	1	1	2	1	2	1	1	2	1	1	1	2	2	1	1	1	1	1	27	0	#NULL!	4	2	6
1	19	0	1	1	3	1	0	1	0	0	0	#NULL!	4	4	3	2	3	4	1	3	3	3	3	3	3	3	2	3	2	1	3	3	56	1	#NULL!	3	2	5
1	18	1	1	1	1	1	1	1	1	0	0	#NULL!	5	3	2	1	3	2	1	2	1	2	1	1	1	1	1	1	1	1	2	1	33	0	#NULL!	4	3	7
1	19	0	0	0	2	1	0	1	0	0	0	#NULL!	3	2	1	1	1	2	1	1	2	3	1	1	1	1	1	1	1	1	1	1	27	0	#NULL!	4	2	6
1	18	1	1	1	1	1	0	0	0	0	0	#NULL!	3	3	5	3	3	4	3	3	4	1	1	1	1	1	3	3	3	1	1	2	49	0	#NULL!	1	2	3
1	18	0	0	1	1	1	0	0	0	0	0	#NULL!	2	3	1	1	1	3	1	2	4	4	3	4	1	2	2	3	3	2	1	1	44	0	#NULL!	3	3	6
1	21	0	0	1	3	1	0	0	0	0	0	#NULL!	5	3	2	1	4	3	2	3	4	4	4	4	2	3	3	4	4	1	1	1	58	1	#NULL!	3	3	6
1	18	0	0	0	1	1	1	1	1	0	0	#NULL!	3	1	1	2	1	3	1	1	4	1	1	1	1	2	1	2	4	2	1	1	34	0	#NULL!	5	5	10
1	21	0	0	1	2	1	0	1	1	0	0	#NULL!	3	2	2	3	2	2	2	2	3	4	2	2	3	2	2	2	2	3	2	2	47	0	#NULL!	4	4	8
1	20	0	1	1	3	1	0	1	0	0	0	#NULL!	2	2	2	2	2	2	2	2	2	2	2	2	2	2	2	2	2	2	2	2	40	0	#NULL!	4	5	9
1	17	0	0	1	1	1	1	0	0	0	0	#NULL!	4	3	2	1	4	1	1	1	2	1	2	2	2	2	1	2	1	1	5	1	39	0	#NULL!	1	3	4
1	20	0	1	0	3	1	0	1	0	0	0	#NULL!	2	1	2	1	1	2	2	2	3	4	2	3	2	2	2	2	1	1	1	2	38	0	#NULL!	4	4	8
1	17	1	0	1	1	1	0	1	0	0	1	#NULL!	2	3	1	2	3	2	2	1	4	4	2	2	1	1	4	3	2	1	1	1	42	0	#NULL!	3	2	5
1	18	0	0	1	1	1	1	0	0	0	0	#NULL!	3	3	2	3	2	3	2	2	2	3	4	2	1	2	3	3	2	3	2	2	49	0	#NULL!	3	3	6
1	19	0	1	1	1	1	0	1	0	0	0	#NULL!	1	1	2	1	1	1	2	1	4	1	1	1	1	1	2	1	1	2	3	1	29	0	#NULL!	4	3	7
1	18	0	0	0	1	1	1	1	0	0	0	#NULL!	4	2	2	1	2	2	1	2	2	3	1	4	1	2	1	2	1	1	1	1	36	0	#NULL!	3	3	6
1	22	0	1	1	3	1	0	1	0	0	0	#NULL!	2	1	2	1	2	1	2	1	2	2	3	3	2	1	2	1	3	2	1	2	36	0	#NULL!	4	4	8
1	17	0	1	1	1	1	0	1	0	0	0	#NULL!	3	2	1	1	2	1	1	1	1	2	1	2	2	1	2	2	2	1	1	1	30	0	#NULL!	4	3	7
1	21	0	0	0	4	1	0	0	0	0	0	#NULL!	4	3	1	2	3	3	3	3	3	3	3	3	1	2	2	2	2	2	2	2	49	0	#NULL!	3	3	6
1	18	0	0	1	1	1	0	1	0	0	0	#NULL!	5	3	3	1	4	2	1	3	4	4	4	3	1	3	4	4	3	4	2	1	59	1	#NULL!	4	3	7
1	18	0	0	1	1	1	0	1	0	0	0	#NULL!	3	2	3	2	1	2	1	2	2	3	2	2	1	1	1	1	2	2	1	1	35	0	#NULL!	3	3	6
1	18	1	0	1	1	1	1	1	0	0	0	#NULL!	1	2	1	2	2	1	1	1	3	2	1	1	1	1	1	2	1	1	1	1	27	0	#NULL!	3	4	7
1	19	1	0	1	1	1	1	1	1	0	1	#NULL!	2	1	1	2	3	1	1	1	1	1	2	1	1	2	1	2	2	1	2	1	29	0	#NULL!	4	4	8
1	20	0	0	1	4	1	0	1	0	0	0	#NULL!	4	4	2	1	2	3	1	3	4	3	3	2	1	1	2	3	2	2	2	1	46	0	#NULL!	3	3	6
1	22	0	1	1	5	1	1	1	0	0	0	#NULL!	4	4	3	1	4	3	3	4	4	2	4	4	2	3	3	4	4	4	3	3	66	1	#NULL!	4	4	8
1	21	1	0	1	4	1	1	1	0	0	0	#NULL!	3	3	1	1	1	2	1	2	2	1	1	1	1	1	1	1	1	1	1	1	27	0	#NULL!	5	5	10
1	19	0	0	1	1	1	1	1	0	0	0	#NULL!	2	2	1	1	3	2	1	3	2	1	1	2	1	2	2	2	2	2	1	1	34	0	#NULL!	3	4	7
1	22	0	0	1	4	1	0	1	0	0	1	#NULL!	3	3	3	2	3	1	1	1	1	3	3	1	1	1	1	1	1	1	1	1	33	0	#NULL!	3	3	6
1	19	1	0	1	1	1	1	1	1	0	0	#NULL!	4	4	1	3	4	3	2	2	3	3	4	2	1	2	2	3	2	2	1	1	49	0	#NULL!	3	5	8
1	20	0	0	1	4	1	1	1	0	0	0	#NULL!	4	3	1	1	2	2	1	1	3	3	1	1	2	2	2	2	1	2	1	1	36	0	#NULL!	4	5	9
1	18	0	0	1	1	1	1	1	0	0	0	#NULL!	2	1	2	1	2	2	1	2	4	1	1	2	1	1	2	2	2	2	1	1	33	0	#NULL!	3	3	6
1	17	0	1	1	1	1	1	1	0	0	0	#NULL!	2	1	1	1	2	1	1	1	1	1	2	2	1	1	1	1	1	1	1	1	24	0	#NULL!	4	4	8
1	19	1	1	1	2	1	1	1	1	1	1	#NULL!	1	2	2	1	1	1	1	1	1	1	1	1	1	1	1	1	1	1	1	1	22	0	#NULL!	1	1	2
1	18	0	0	0	1	1	0	0	0	0	0	#NULL!	3	1	1	3	2	1	1	1	1	2	1	1	1	1	1	2	1	1	1	1	27	0	#NULL!	2	3	5
1	18	0	0	1	1	1	0	1	0	0	0	#NULL!	3	3	3	2	1	2	1	1	2	3	1	2	1	2	2	3	2	3	3	1	41	0	#NULL!	3	3	6
1	24	0	0	1	5	1	0	0	0	0	0	#NULL!	4	2	1	1	2	3	2	1	1	3	1	3	1	2	2	2	1	2	2	1	37	0	#NULL!	2	3	5
1	19	0	0	1	3	1	0	1	0	0	0	#NULL!	5	4	2	3	4	4	2	3	4	1	1	2	2	1	1	1	1	1	1	2	45	0	#NULL!	4	3	7
1	18	0	1	1	1	1	1	1	0	0	0	#NULL!	4	3	1	2	1	2	1	1	2	1	2	1	1	2	2	2	2	1	1	1	33	0	#NULL!	4	4	8
1	22	0	0	1	5	1	1	0	0	0	0	#NULL!	4	4	2	2	3	2	1	2	2	2	2	2	1	2	2	2	2	2	2	1	42	0	#NULL!	3	3	6
1	19	0	1	1	1	1	1	1	0	0	0	#NULL!	5	5	2	1	4	4	5	2	5	4	1	4	3	4	4	5	4	1	2	1	66	1	#NULL!	4	4	8
1	19	0	0	1	1	1	0	1	1	0	0	#NULL!	3	1	3	1	3	1	1	1	2	1	1	1	1	1	1	1	1	1	3	1	29	0	#NULL!	4	3	7
1	18	0	0	1	1	1	1	0	0	0	0	#NULL!	3	1	1	1	2	3	1	2	4	4	1	2	1	1	1	2	1	1	1	1	34	0	#NULL!	4	4	8
1	18	1	1	1	2	1	0	0	0	0	0	#NULL!	4	3	3	3	3	3	4	4	4	3	3	3	3	3	3	3	3	3	3	2	63	1	#NULL!	4	4	8
1	19	0	1	1	2	1	0	1	0	0	0	#NULL!	4	4	3	4	3	3	4	5	3	3	4	4	4	2	3	3	2	4	3	3	68	1	#NULL!	3	3	6
1	18	0	0	1	1	1	1	1	0	0	0	#NULL!	3	2	1	1	1	1	1	1	1	1	1	1	1	1	1	2	1	1	1	2	25	0	#NULL!	4	4	8
1	21	0	0	1	2	1	0	0	0	0	0	#NULL!	2	2	1	1	1	2	1	1	2	1	2	2	2	2	2	2	2	1	1	1	31	0	#NULL!	3	3	6
1	18	0	0	1	1	1	0	1	1	0	0	#NULL!	2	2	3	1	2	2	1	2	1	1	1	1	1	1	1	1	1	1	1	1	27	0	#NULL!	3	3	6
1	18	1	0	1	1	1	1	1	0	0	0	#NULL!	1	1	2	1	2	2	1	1	2	2	2	2	1	1	2	1	2	2	1	1	30	0	#NULL!	3	4	7
1	18	1	0	1	1	1	0	1	0	0	0	#NULL!	2	2	2	2	2	2	1	2	2	2	2	2	2	2	2	1	1	1	1	1	34	0	#NULL!	3	3	6
1	21	0	0	0	4	1	1	1	0	0	0	#NULL!	2	1	1	1	1	1	1	1	1	1	1	1	1	1	1	1	1	1	1	1	21	0	#NULL!	4	4	8
1	20	0	1	0	2	1	0	1	0	0	0	#NULL!	4	3	2	1	4	3	1	2	4	4	4	3	3	3	3	3	3	3	3	2	58	1	#NULL!	3	3	6
1	21	0	1	1	4	1	0	2	0	0	0	#NULL!	4	3	3	2	2	4	3	3	4	4	4	2	2	2	4	4	2	2	2	2	58	1	#NULL!	4	3	7
1	18	0	0	0	1	1	0	0	0	0	0	#NULL!	4	3	3	1	2	3	1	1	2	3	3	2	1	2	2	2	2	2	2	1	42	0	#NULL!	3	3	6
1	19	0	1	1	2	1	0	1	1	0	0	#NULL!	2	2	2	2	2	2	1	2	2	3	1	2	1	1	1	2	2	1	1	1	33	0	#NULL!	4	4	8
1	18	0	0	1	1	1	0	0	0	0	0	#NULL!	2	1	2	1	2	2	1	1	4	4	1	3	1	1	2	1	1	1	3	1	35	0	#NULL!	3	2	5
1	18	0	1	0	1	1	1	1	0	1	1	#NULL!	4	4	1	2	3	3	2	2	2	1	2	1	1	2	2	2	2	1	1	1	39	0	#NULL!	3	2	5
1	19	0	0	1	1	1	0	1	0	0	0	#NULL!	5	3	3	1	3	3	1	2	1	1	3	1	1	2	2	4	3	1	3	1	44	0	#NULL!	3	3	6
1	19	0	0	1	3	1	1	2	0	0	0	#NULL!	2	2	1	1	1	2	1	2	4	1	1	3	1	1	2	2	2	1	2	1	33	0	#NULL!	4	4	8
1	20	0	0	1	2	1	1	1	0	0	0	#NULL!	2	2	1	1	2	2	1	2	2	2	2	2	1	1	1	2	2	2	1	1	32	0	#NULL!	4	4	8
1	20	0	0	0	1	1	0	1	0	0	0	#NULL!	1	2	1	2	2	1	1	2	2	2	1	2	2	2	3	2	3	2	1	2	36	0	#NULL!	4	4	8
1	21	0	0	1	4	1	0	0	0	0	0	#NULL!	2	1	3	1	3	1	1	1	3	1	1	2	1	1	1	2	1	1	1	1	29	0	#NULL!	3	3	6
1	21	1	0	1	2	1	0	1	0	0	0	#NULL!	3	2	1	1	2	2	1	2	3	2	1	3	1	2	1	2	2	1	2	1	35	0	#NULL!	4	3	7
1	23	1	1	1	5	1	0	0	0	0	0	#NULL!	4	3	2	1	4	3	1	2	4	2	1	3	1	2	2	3	3	1	1	1	44	0	#NULL!	3	2	5
1	19	1	0	0	1	1	0	1	0	0	0	#NULL!	4	3	2	2	4	3	2	1	1	1	1	2	1	1	1	1	1	1	3	2	37	0	#NULL!	3	3	6
1	19	0	0	1	1	1	0	1	0	0	0	#NULL!	2	2	1	1	2	1	1	1	2	2	1	1	1	1	1	2	1	1	1	1	26	0	#NULL!	4	3	7
1	20	1	0	0	2	1	0	1	1	0	0	#NULL!	5	5	2	1	3	3	2	3	1	3	2	2	1	2	2	2	3	3	2	2	49	0	#NULL!	3	2	5
1	25	0	0	1	3	1	0	0	1	0	0	#NULL!	2	2	3	3	1	1	1	2	2	1	2	3	1	2	2	3	2	1	2	1	37	0	#NULL!	4	4	8
1	18	1	0	1	1	1	0	1	0	0	0	#NULL!	2	2	1	1	4	2	1	2	3	3	1	2	1	2	2	3	2	1	1	1	37	0	#NULL!	3	2	5
1	20	0	0	1	2	1	1	1	0	0	0	#NULL!	2	2	2	3	2	1	1	1	1	3	3	2	1	2	1	1	2	1	1	1	33	0	#NULL!	4	4	8
1	18	0	0	1	2	1	0	1	0	0	0	#NULL!	3	3	3	1	2	3	1	2	2	2	2	2	2	2	2	2	2	2	2	2	42	0	#NULL!	3	3	6
1	21	0	1	1	2	1	1	1	0	0	0	#NULL!	2	2	2	2	1	2	1	2	1	2	2	2	2	2	2	2	2	2	1	1	35	0	#NULL!	4	4	8
1	21	0	0	1	1	1	0	0	0	0	0	#NULL!	2	2	1	1	2	4	2	1	4	4	4	1	1	2	3	4	2	2	2	3	47	0	#NULL!	2	2	4
1	20	0	0	1	1	1	0	1	0	0	0	#NULL!	3	3	2	2	2	2	2	2	2	2	2	3	3	2	2	3	3	3	3	2	48	0	#NULL!	3	4	7
1	19	0	0	1	1	1	0	0	0	0	0	#NULL!	2	3	3	3	3	3	3	3	3	3	3	3	3	3	3	3	3	3	3	2	58	1	#NULL!	3	3	6
1	22	0	0	1	4	1	0	1	0	0	0	#NULL!	5	5	1	2	3	2	1	2	4	5	5	5	4	3	5	5	3	1	1	1	63	1	#NULL!	4	4	8
1	19	0	1	0	1	1	1	2	0	0	0	#NULL!	2	2	2	1	2	1	1	1	1	2	1	1	1	1	1	2	1	1	1	1	26	0	#NULL!	4	4	8
1	18	0	0	1	1	1	0	0	0	0	1	#NULL!	2	3	3	4	4	2	1	1	2	2	3	2	2	4	4	4	4	2	2	2	53	1	#NULL!	3	3	6
1	19	1	1	1	2	1	1	1	0	0	0	#NULL!	2	2	2	2	2	1	2	2	3	2	2	2	2	1	2	2	2	1	3	2	39	0	#NULL!	4	4	8
1	20	0	0	1	2	1	0	1	0	0	0	#NULL!	2	2	2	1	1	2	1	2	2	2	2	2	1	1	2	2	2	1	1	1	32	0	#NULL!	2	2	4
1	23	1	1	0	2	1	0	1	1	0	0	#NULL!	4	4	1	2	4	2	3	2	3	4	2	2	1	1	3	4	1	1	1	1	46	0	#NULL!	4	4	8
1	18	0	0	1	1	1	0	0	0	0	0	#NULL!	3	3	4	1	1	2	1	3	2	1	2	3	2	3	2	2	3	1	4	3	46	0	#NULL!	3	4	7
1	19	0	0	1	2	1	0	0	0	0	0	#NULL!	4	3	2	3	1	1	3	2	2	2	2	2	1	1	2	2	2	1	2	2	40	0	#NULL!	3	2	5
1	18	0	1	1	1	1	0	1	0	0	1	#NULL!	3	2	2	3	2	2	1	2	3	3	3	4	2	3	2	4	2	1	1	1	46	0	#NULL!	4	4	8
1	18	1	1	1	1	1	0	1	0	0	1	#NULL!	5	5	2	4	2	1	2	2	2	2	1	3	1	4	3	4	3	2	2	1	51	1	#NULL!	4	4	8
1	18	1	1	0	1	1	1	1	1	0	0	#NULL!	4	3	1	4	4	4	1	2	1	3	2	2	1	1	1	4	4	2	1	1	46	0	#NULL!	3	3	6
1	18	0	0	1	1	1	0	1	0	0	0	#NULL!	1	2	1	1	2	3	2	2	3	1	1	2	1	1	1	3	2	1	1	1	32	0	#NULL!	4	4	8
1	23	1	0	1	4	1	0	0	0	1	0	#NULL!	4	3	4	1	1	2	3	2	3	3	3	2	1	2	3	1	2	2	3	3	48	0	#NULL!	2	3	5
1	18	0	0	1	1	1	1	1	0	0	0	#NULL!	3	2	1	1	2	1	2	2	2	1	1	1	1	2	2	2	2	2	1	1	32	0	#NULL!	4	4	8
1	19	0	0	1	2	1	0	1	0	0	0	#NULL!	2	2	2	1	2	2	2	2	2	2	2	2	2	2	2	2	2	2	2	2	39	0	#NULL!	2	2	4
1	23	0	0	0	3	1	1	1	1	0	0	#NULL!	5	4	1	1	4	4	1	3	1	3	2	2	1	1	1	4	4	1	1	1	45	0	#NULL!	3	3	6
1	22	0	0	0	4	1	0	0	0	0	0	#NULL!	3	3	3	2	3	4	1	1	2	1	4	3	1	3	3	3	3	2	2	2	49	0	#NULL!	4	4	8
1	18	0	1	1	1	1	0	1	0	0	0	#NULL!	3	2	1	2	3	1	2	1	2	3	2	2	1	1	2	2	1	1	1	1	34	0	#NULL!	3	3	6
1	22	0	0	1	4	1	0	0	0	0	0	#NULL!	4	4	4	2	3	2	2	2	3	2	2	2	2	2	3	4	3	3	2	2	53	1	#NULL!	3	2	5
1	19	1	1	1	2	1	1	1	0	0	0	#NULL!	4	4	3	2	2	2	1	2	4	2	2	3	3	2	3	3	3	3	3	2	53	1	#NULL!	3	3	6
1	18	0	0	0	1	1	1	2	0	0	0	#NULL!	3	3	3	1	2	2	1	1	4	1	3	2	2	2	2	2	2	2	2	2	42	0	#NULL!	3	3	6
1	20	1	0	1	3	1	1	2	0	0	0	#NULL!	5	5	1	1	3	4	1	3	1	3	3	5	4	5	4	4	1	1	1	1	56	1	#NULL!	5	4	9
1	19	0	0	1	1	1	1	1	0	0	0	#NULL!	3	2	3	1	1	2	1	1	3	1	1	2	1	3	2	2	2	1	2	1	35	0	#NULL!	3	4	7
1	19	0	0	0	1	1	0	1	1	0	0	#NULL!	2	2	2	2	2	2	2	1	2	3	2	2	2	1	2	2	2	1	2	2	38	0	#NULL!	3	3	6
1	18	1	0	1	2	1	0	1	0	0	0	#NULL!	4	2	3	1	1	2	1	2	1	4	1	1	1	2	1	2	1	1	2	1	34	0	#NULL!	3	4	7
1	19	0	1	1	2	1	0	1	0	0	0	#NULL!	2	2	1	1	2	2	1	1	1	1	1	1	1	1	1	2	2	1	1	1	26	0	#NULL!	4	4	8
1	18	0	0	1	1	1	0	1	0	0	0	#NULL!	2	1	2	1	1	3	1	1	2	4	3	3	1	2	2	2	3	2	3	1	40	0	#NULL!	3	2	5
1	22	0	0	1	4	1	0	0	0	0	0	#NULL!	3	2	1	2	2	2	1	2	2	3	2	3	1	2	2	2	2	2	2	2	40	0	#NULL!	3	2	5
1	22	0	0	1	2	1	1	0	0	0	0	#NULL!	4	3	2	1	2	1	1	1	1	1	3	2	1	2	1	4	2	1	1	1	35	0	#NULL!	4	4	8
1	19	1	1	0	2	1	1	1	1	0	0	#NULL!	2	1	1	2	2	2	1	1	2	1	1	1	1	2	2	2	2	1	1	1	29	0	#NULL!	4	4	8
1	20	0	0	1	2	1	0	1	0	0	0	#NULL!	4	4	2	1	3	3	1	3	4	1	2	3	1	1	2	4	2	2	1	2	46	0	#NULL!	3	2	5
1	18	0	1	1	1	1	0	1	0	0	0	#NULL!	3	2	1	2	2	2	1	2	3	2	1	1	1	1	1	2	1	1	1	1	31	0	#NULL!	3	4	7
1	20	0	1	1	1	1	1	1	0	0	0	#NULL!	4	3	2	1	4	3	5	3	1	2	1	5	1	1	3	3	2	2	1	1	48	0	#NULL!	3	2	5
1	20	0	0	0	1	1	1	0	0	0	0	#NULL!	2	2	1	1	2	2	1	1	1	1	1	1	1	1	1	2	1	1	1	1	25	0	#NULL!	3	4	7
1	18	0	0	1	2	1	0	1	0	0	0	#NULL!	2	2	2	2	2	2	2	2	2	3	2	2	1	1	2	2	2	2	1	1	37	0	#NULL!	3	3	6
1	19	0	0	1	2	1	1	1	0	0	0	#NULL!	3	2	1	1	2	1	1	1	2	4	3	2	1	1	2	4	2	1	1	1	36	0	#NULL!	3	4	7
1	23	0	0	0	3	1	1	1	0	0	0	#NULL!	5	4	3	1	2	3	4	3	1	2	5	2	1	1	3	3	2	1	1	1	48	0	#NULL!	4	4	8
1	18	0	0	0	1	1	1	1	0	0	0	#NULL!	3	1	1	1	2	1	1	1	1	1	1	3	1	1	1	2	1	1	1	1	26	0	#NULL!	3	4	7
1	18	0	0	0	1	1	1	1	0	0	0	#NULL!	3	3	1	2	2	2	1	2	2	2	1	1	1	1	1	2	2	1	1	1	32	0	#NULL!	4	3	7
1	22	0	0	1	4	1	0	1	0	0	0	#NULL!	3	3	1	1	3	3	1	2	2	1	2	2	2	2	3	3	1	1	1	1	38	0	#NULL!	2	4	6
1	20	0	1	0	3	1	1	1	0	0	0	#NULL!	2	2	1	1	2	2	1	1	2	1	1	2	1	1	1	1	1	2	1	1	27	0	#NULL!	4	4	8
1	23	1	0	1	5	1	1	2	0	0	0	#NULL!	3	3	3	3	3	3	3	3	3	3	3	3	3	3	3	3	3	3	3	3	60	1	#NULL!	5	5	10
1	21	0	1	1	3	1	0	0	0	0	1	#NULL!	3	3	2	1	1	2	1	1	2	2	2	2	1	1	1	2	2	1	1	1	32	0	#NULL!	2	4	6
1	19	0	1	1	1	1	1	2	1	0	0	#NULL!	3	3	1	2	1	1	1	1	2	1	1	1	1	1	1	1	1	1	1	1	26	0	#NULL!	5	5	10
1	20	0	0	1	1	1	0	1	0	0	0	#NULL!	3	2	3	1	2	2	2	1	2	2	2	2	2	2	2	2	2	1	2	1	38	0	#NULL!	3	3	6
1	18	1	1	1	1	1	0	0	0	0	0	#NULL!	5	3	2	1	3	3	1	3	1	2	3	1	3	4	2	2	1	4	2	1	47	0	#NULL!	2	1	3
1	19	0	1	1	1	1	0	1	0	0	0	#NULL!	2	2	2	1	2	3	1	2	3	3	2	3	2	2	2	3	3	3	2	1	44	0	#NULL!	4	3	7
1	19	0	1	1	2	1	0	1	0	0	0	#NULL!	4	3	4	2	3	2	2	2	3	1	1	2	1	2	2	2	2	1	1	1	41	0	#NULL!	4	4	8
1	18	1	1	1	1	1	0	1	0	0	0	#NULL!	4	4	3	3	4	4	4	4	4	4	4	4	4	3	4	4	4	3	3	4	75	1	#NULL!	3	2	5
1	18	0	0	1	1	1	1	1	0	0	1	#NULL!	3	2	1	1	2	1	1	1	1	3	1	4	1	1	2	3	2	1	2	1	34	0	#NULL!	3	4	7
1	18	0	0	1	1	1	1	1	0	0	0	#NULL!	3	2	1	1	2	2	1	1	2	3	2	2	1	1	2	2	2	2	1	1	34	0	#NULL!	4	4	8
1	18	0	0	1	1	1	0	1	0	0	0	#NULL!	2	2	1	3	4	1	1	1	1	1	1	1	1	1	1	1	1	1	1	1	27	0	#NULL!	3	3	6
1	17	0	0	1	1	1	0	1	0	0	0	#NULL!	4	2	1	1	4	2	1	1	4	1	1	3	3	1	2	5	3	1	1	1	42	0	#NULL!	3	2	5
1	20	0	0	1	2	1	1	1	0	0	1	#NULL!	3	3	3	3	3	2	4	3	3	3	3	3	3	3	3	3	2	3	3	3	59	1	#NULL!	1	1	2
1	18	1	1	1	1	1	1	2	0	0	0	#NULL!	2	2	2	2	2	2	1	1	1	1	1	1	1	1	1	1	1	1	1	1	26	0	#NULL!	5	5	10
1	20	0	0	0	1	1	0	0	0	0	0	#NULL!	2	3	4	4	2	2	2	2	3	2	2	2	1	2	2	2	2	2	2	2	45	0	#NULL!	3	4	7
1	18	0	0	0	2	1	0	1	0	0	0	#NULL!	2	2	1	1	2	2	2	1	5	2	3	1	1	1	1	2	2	1	1	1	34	0	#NULL!	3	3	6
1	20	1	0	1	1	1	1	0	1	0	0	#NULL!	4	4	3	3	3	1	3	2	1	1	1	2	4	2	2	4	3	2	3	2	50	1	#NULL!	1	1	2
1	18	1	1	0	1	1	1	1	0	1	1	#NULL!	3	2	1	2	3	3	1	1	1	1	1	1	1	1	1	1	1	1	1	1	28	0	#NULL!	4	4	8
1	20	0	1	1	3	1	0	1	0	0	0	#NULL!	3	2	1	1	2	2	2	2	2	3	1	2	1	2	1	2	2	1	2	2	36	0	#NULL!	4	4	8
1	20	0	0	1	2	1	1	1	0	0	0	#NULL!	4	3	2	1	3	3	1	3	3	3	3	2	3	3	3	3	3	3	3	3	55	1	#NULL!	3	3	6
1	19	1	1	1	2	1	0	1	0	0	0	#NULL!	4	2	1	1	2	1	1	1	2	4	2	4	2	1	2	2	1	1	1	1	36	0	#NULL!	3	4	7
1	18	0	0	1	1	1	0	0	0	0	0	#NULL!	4	4	3	1	5	4	2	3	4	4	4	5	2	2	3	4	3	1	3	3	64	1	#NULL!	3	2	5
1	21	0	0	1	4	1	0	0	0	0	0	#NULL!	4	3	2	1	2	3	1	1	4	3	1	1	2	2	1	2	4	1	2	1	41	0	#NULL!	3	3	6
1	19	0	0	0	1	1	0	1	0	0	0	#NULL!	1	2	1	1	1	1	1	1	1	1	1	1	1	1	1	1	1	1	1	1	21	0	#NULL!	4	4	8
1	18	0	0	1	1	1	0	0	0	0	0	#NULL!	1	2	2	1	1	1	2	1	1	2	1	1	1	1	1	1	1	1	1	1	24	0	#NULL!	1	2	3
1	20	0	0	1	1	1	0	1	0	0	0	#NULL!	2	2	3	1	2	2	1	1	4	2	2	2	1	2	2	2	2	2	2	2	39	0	#NULL!	3	3	6
1	18	0	1	1	1	1	1	1	0	0	0	#NULL!	2	2	1	1	2	2	1	1	3	1	1	1	1	2	2	1	1	2	1	1	29	0	#NULL!	5	5	10
1	19	1	0	1	2	1	0	1	0	0	0	#NULL!	4	4	3	3	4	4	2	2	2	2	2	2	3	4	4	4	4	4	2	3	62	1	#NULL!	3	3	6
1	18	0	1	1	1	1	1	1	1	0	0	#NULL!	2	1	1	2	1	1	1	1	3	2	1	2	1	1	2	1	2	1	1	1	28	0	#NULL!	4	5	9
1	18	1	1	1	1	1	1	1	1	0	0	#NULL!	1	1	1	1	1	1	1	1	5	1	2	1	1	1	1	2	1	1	1	1	26	0	#NULL!	4	4	8
1	18	0	1	1	1	1	0	1	0	0	0	#NULL!	4	3	3	2	4	3	1	2	4	3	2	4	3	2	3	3	2	1	2	2	53	1	#NULL!	3	3	6
1	20	0	0	1	3	1	0	0	0	0	0	#NULL!	4	3	2	1	4	3	3	3	3	4	3	3	3	3	3	3	3	3	3	3	60	1	#NULL!	3	3	6
1	19	1	0	1	1	1	0	0	0	0	1	#NULL!	2	4	4	2	2	2	3	4	4	4	3	4	3	2	2	3	3	2	2	2	57	1	#NULL!	4	4	8
1	21	1	1	1	4	1	0	0	1	0	0	#NULL!	1	1	1	1	1	1	1	1	1	1	1	1	1	1	1	1	1	1	1	1	20	0	#NULL!	1	1	2
1	23	1	0	1	4	1	1	1	0	0	0	#NULL!	1	1	1	1	1	1	1	1	1	1	1	1	1	2	2	1	2	1	1	1	23	0	#NULL!	2	2	4
1	17	0	0	1	1	1	0	1	0	0	0	#NULL!	2	2	1	1	1	1	1	1	2	2	1	1	1	1	1	1	1	1	1	1	24	0	#NULL!	3	3	6
1	18	0	0	0	1	1	0	1	0	0	0	#NULL!	2	2	2	1	2	1	1	1	3	2	3	2	2	2	2	3	3	2	2	2	40	0	#NULL!	3	3	6
1	19	0	1	1	2	1	0	1	0	0	0	#NULL!	2	1	2	2	1	1	1	1	3	3	1	2	1	2	2	2	1	1	1	1	31	0	#NULL!	3	3	6
1	19	1	1	0	2	1	0	1	0	0	0	#NULL!	4	4	3	1	2	3	3	2	3	4	4	4	1	2	2	2	2	1	1	2	50	1	#NULL!	4	4	8
1	19	0	0	1	1	1	1	1	0	0	0	#NULL!	3	2	1	1	1	1	1	1	1	1	1	1	1	2	2	2	2	1	1	1	27	0	#NULL!	5	5	10
1	23	0	0	1	5	1	0	1	0	1	1	#NULL!	3	3	4	1	2	3	3	3	3	4	3	3	2	4	3	3	3	2	3	2	57	1	#NULL!	3	2	5
1	18	0	0	1	1	1	1	1	0	0	0	#NULL!	3	2	1	1	1	1	1	1	3	1	1	1	1	2	2	1	1	1	1	1	27	0	#NULL!	3	4	7
1	20	1	0	1	2	1	1	1	0	0	0	#NULL!	3	3	3	3	3	3	3	2	2	1	1	3	2	1	1	1	3	3	3	3	47	0	#NULL!	2	2	4
1	19	0	0	1	1	1	1	2	0	0	0	#NULL!	3	1	3	1	1	1	1	1	1	2	1	1	1	1	1	2	1	1	2	1	27	0	#NULL!	4	4	8
1	20	0	0	1	2	1	0	0	0	0	0	#NULL!	3	2	3	2	2	2	1	2	2	2	1	2	1	2	2	2	2	2	2	2	39	0	#NULL!	3	3	6
1	19	0	0	1	1	1	0	1	0	0	0	#NULL!	2	1	1	1	1	1	2	1	2	1	1	2	1	1	1	1	1	1	1	1	24	0	#NULL!	3	1	4
1	18	0	0	1	2	1	1	1	0	0	0	#NULL!	2	3	3	3	3	3	3	3	3	3	3	3	3	3	3	3	3	3	3	3	59	1	#NULL!	1	2	3
1	21	0	0	1	5	1	1	1	1	0	0	#NULL!	3	3	3	3	3	3	3	3	2	2	2	2	2	2	2	2	2	2	2	2	48	0	#NULL!	3	2	5
1	18	1	0	1	1	1	1	1	0	0	0	#NULL!	2	3	2	1	3	3	2	3	3	2	2	3	2	2	2	2	2	2	2	2	45	0	#NULL!	4	4	8
1	19	1	0	1	1	1	0	0	0	0	0	#NULL!	2	2	3	4	2	2	3	1	4	4	3	4	2	3	1	4	3	3	1	2	53	1	#NULL!	3	4	7
1	22	0	0	1	3	1	0	1	0	0	0	#NULL!	3	2	3	2	3	2	1	2	1	2	2	2	2	1	2	2	2	1	2	1	38	0	#NULL!	4	3	7
1	19	0	1	1	1	1	0	1	0	0	0	#NULL!	2	2	1	1	2	1	1	1	2	1	1	1	1	2	1	1	1	1	1	1	25	0	#NULL!	4	4	8
1	20	0	0	1	1	1	1	1	0	0	0	#NULL!	1	1	2	1	1	1	1	1	1	1	1	1	1	1	1	2	1	1	1	1	22	0	#NULL!	3	4	7
1	20	0	0	1	1	1	0	1	0	0	0	#NULL!	2	4	2	2	3	3	1	3	2	4	3	4	1	2	3	2	2	1	2	1	47	0	#NULL!	3	3	6
1	18	1	1	1	1	1	0	1	1	0	0	#NULL!	3	4	3	3	5	4	2	4	5	4	4	2	1	1	4	2	2	1	2	1	57	1	#NULL!	3	2	5
1	18	0	0	1	1	1	0	1	0	0	0	#NULL!	2	2	3	1	2	2	1	2	2	3	1	3	2	2	3	3	3	3	3	3	46	0	#NULL!	3	3	6
1	25	1	0	1	1	1	0	0	0	1	1	#NULL!	5	2	1	2	2	3	1	1	4	5	5	5	3	5	5	3	3	3	3	2	63	1	#NULL!	4	2	6
1	19	1	0	1	1	1	1	1	0	0	1	#NULL!	5	3	3	1	3	4	3	2	1	1	1	1	2	3	1	1	2	1	1	2	41	0	#NULL!	3	3	6
1	19	1	1	1	2	1	1	1	1	0	0	#NULL!	5	3	1	2	3	3	2	2	1	5	2	2	1	1	1	1	1	1	2	1	40	0	#NULL!	4	5	9
1	18	0	0	1	1	1	0	1	0	0	0	#NULL!	4	3	2	1	3	1	2	1	3	3	3	2	2	2	2	3	2	2	2	1	44	0	#NULL!	4	4	8
1	18	1	0	1	1	1	0	1	0	0	0	#NULL!	1	1	1	1	1	1	1	1	1	1	1	1	1	1	1	1	1	1	1	1	20	0	#NULL!	4	4	8
1	19	0	0	1	1	1	1	0	0	0	0	#NULL!	3	3	1	1	2	2	1	1	2	2	2	1	2	1	2	2	1	1	1	1	32	0	#NULL!	4	4	8
1	19	0	0	1	1	1	0	0	0	0	0	#NULL!	1	1	1	1	2	1	1	1	1	2	1	1	1	2	1	1	1	1	2	1	24	0	#NULL!	3	3	6
1	21	1	1	1	4	1	0	1	0	0	0	#NULL!	4	3	1	1	2	4	4	3	1	4	4	2	1	3	3	4	2	2	1	1	50	1	#NULL!	3	4	7
1	18	0	0	1	3	1	0	0	0	0	0	#NULL!	1	4	2	1	2	3	1	1	4	4	1	2	1	3	3	5	2	1	1	1	43	0	#NULL!	2	2	4
1	19	0	0	1	2	1	1	1	0	0	0	#NULL!	1	2	1	1	1	1	1	1	3	1	2	2	1	1	2	2	1	1	1	1	27	0	#NULL!	4	4	8
1	22	0	0	1	5	1	0	1	0	0	0	#NULL!	4	3	4	2	2	3	1	2	3	3	2	3	2	3	2	4	3	2	2	2	52	1	#NULL!	3	3	6
1	20	1	1	1	2	1	0	1	0	0	0	#NULL!	5	5	5	2	5	1	1	3	3	3	3	3	3	3	3	3	3	3	3	3	63	1	#NULL!	2	2	4
1	19	0	0	1	2	1	0	1	0	0	0	#NULL!	4	4	4	2	3	4	1	1	3	3	3	3	3	2	4	3	3	3	1	2	56	1	#NULL!	3	3	6
1	18	0	0	1	1	1	1	1	0	0	0	#NULL!	2	1	2	1	1	2	1	1	1	3	2	1	1	2	1	2	1	1	2	1	29	0	#NULL!	3	3	6
1	21	1	0	1	4	1	0	1	0	0	1	#NULL!	3	3	2	1	3	3	2	2	4	3	2	4	3	2	2	2	2	2	2	1	48	0	#NULL!	3	3	6
1	19	0	0	0	1	1	1	1	0	0	0	#NULL!	2	2	3	3	3	2	3	3	5	3	3	3	3	3	3	3	3	3	3	3	59	1	#NULL!	4	4	8
1	18	1	1	1	1	1	1	1	1	0	0	#NULL!	2	3	2	4	3	3	2	1	3	3	2	3	1	2	2	2	2	2	2	1	45	0	#NULL!	4	3	7
1	18	0	0	1	1	1	0	0	0	0	0	#NULL!	2	2	2	2	3	3	1	1	3	3	1	1	1	1	3	3	1	1	1	1	36	0	#NULL!	3	3	6
1	16	0	1	1	1	1	0	1	1	0	0	#NULL!	3	3	2	3	4	2	1	1	3	3	2	2	2	1	3	2	2	2	2	2	45	0	#NULL!	4	3	7
1	20	0	0	1	2	1	1	1	0	0	0	#NULL!	4	4	1	1	3	3	1	2	3	4	1	3	1	2	1	4	3	2	1	1	45	0	#NULL!	3	3	6
1	18	0	0	0	1	1	1	1	0	0	0	#NULL!	2	2	1	1	3	2	2	3	2	2	2	2	1	3	2	2	2	2	2	2	40	0	#NULL!	3	3	6
1	19	0	1	1	2	1	0	1	0	0	0	#NULL!	5	4	2	2	2	4	1	3	2	3	3	3	3	1	2	2	1	1	2	3	49	0	#NULL!	3	3	6
1	19	0	0	0	1	1	0	1	1	0	0	#NULL!	1	5	1	2	2	3	1	1	4	2	2	1	2	1	2	3	4	1	1	1	40	0	#NULL!	3	3	6
1	19	1	0	1	2	1	1	0	1	1	1	#NULL!	5	3	1	3	2	2	1	1	1	3	3	4	2	2	2	4	2	1	1	1	44	0	#NULL!	5	5	10
1	18	0	1	0	1	1	1	1	1	0	0	#NULL!	3	3	2	1	2	3	1	1	3	3	2	1	1	1	1	2	2	1	2	1	36	0	#NULL!	3	4	7
1	18	0	1	1	2	1	0	2	0	0	0	#NULL!	2	1	1	1	1	1	1	1	4	1	1	1	1	1	1	1	1	1	1	1	24	0	#NULL!	4	4	8
1	19	0	1	1	1	1	0	1	0	0	0	#NULL!	4	3	5	1	2	1	1	2	1	1	1	1	1	1	3	3	3	1	4	1	40	0	#NULL!	3	2	5
1	18	1	0	1	2	1	0	1	0	0	0	#NULL!	3	2	2	2	3	2	2	4	3	2	2	1	2	1	1	1	2	1	3	2	41	0	#NULL!	4	4	8
1	18	1	0	0	1	1	1	1	1	0	0	#NULL!	2	2	2	2	1	3	2	2	2	2	2	2	2	2	2	2	2	2	2	2	40	0	#NULL!	4	4	8
1	19	0	0	1	2	1	1	1	0	0	0	#NULL!	2	2	2	2	2	1	1	1	1	1	1	1	1	1	1	1	1	1	1	1	25	0	#NULL!	5	5	10
1	20	0	0	0	2	1	0	1	0	0	0	#NULL!	2	2	1	1	2	2	1	1	1	1	1	1	1	1	1	1	1	1	1	1	24	0	#NULL!	3	2	5
1	23	0	0	1	5	1	0	0	0	0	0	#NULL!	3	3	1	1	2	2	1	1	1	1	1	1	1	1	1	1	1	1	1	1	26	0	#NULL!	4	4	8
1	18	1	0	1	2	1	0	1	0	0	0	#NULL!	2	2	1	1	1	2	1	2	2	2	1	1	2	1	1	1	2	1	1	1	28	0	#NULL!	3	3	6
1	19	0	0	1	1	1	1	1	0	0	0	#NULL!	3	2	1	1	4	3	3	3	2	3	2	1	2	2	2	2	3	1	1	1	42	0	#NULL!	2	3	5
1	18	1	0	1	1	1	1	1	0	0	0	#NULL!	3	3	2	3	1	2	1	1	2	2	2	3	1	1	2	4	1	1	1	1	37	0	#NULL!	4	4	8
1	18	0	1	1	1	1	1	1	1	0	0	#NULL!	2	1	1	2	2	1	1	1	2	2	1	1	1	1	2	1	1	1	1	1	26	0	#NULL!	5	5	10
1	19	0	0	0	2	1	0	1	0	0	0	#NULL!	2	1	2	1	2	1	1	1	3	1	2	2	1	1	1	2	1	1	2	1	29	0	#NULL!	4	2	6
1	19	0	1	1	2	1	0	0	0	0	0	#NULL!	2	2	2	2	1	1	1	3	1	2	1	1	1	1	1	1	1	1	1	1	27	0	#NULL!	4	3	7
1	20	1	0	0	2	1	0	1	0	1	1	#NULL!	3	3	3	2	2	4	4	3	3	4	4	3	4	3	3	3	3	3	3	4	64	1	#NULL!	3	3	6
1	18	1	0	1	1	1	1	1	0	0	0	#NULL!	1	3	3	5	3	2	1	2	5	1	2	2	4	2	2	1	1	1	2	1	44	0	#NULL!	4	4	8
1	20	1	1	1	2	1	0	1	0	0	0	#NULL!	5	1	3	2	5	3	3	1	3	5	2	1	2	3	1	1	1	1	1	1	45	0	#NULL!	3	3	6
1	20	0	0	1	2	1	1	1	0	0	0	#NULL!	5	5	3	5	3	3	3	3	3	2	3	2	1	2	2	2	2	1	2	2	54	1	#NULL!	5	5	10
1	20	0	0	0	3	1	0	1	0	0	0	#NULL!	4	4	2	1	2	3	2	2	3	3	3	4	2	3	3	3	3	3	2	2	54	1	#NULL!	4	3	7
1	18	0	0	0	1	1	1	1	0	0	0	#NULL!	1	1	1	1	2	2	1	1	2	2	2	3	1	1	2	2	1	1	1	1	29	0	#NULL!	5	5	10
1	22	0	1	1	5	1	0	0	0	0	1	#NULL!	3	4	1	1	3	3	1	2	3	2	1	1	1	1	1	3	3	1	1	1	37	0	#NULL!	3	2	5
1	19	0	0	1	1	1	1	1	1	0	0	#NULL!	3	2	1	1	2	2	1	2	1	2	3	3	2	2	2	2	2	1	1	1	36	0	#NULL!	3	4	7
1	17	0	0	1	1	1	0	1	0	0	0	#NULL!	1	1	1	1	2	1	1	1	1	1	1	1	1	2	1	1	1	1	1	1	22	0	#NULL!	4	3	7
1	18	0	0	1	1	1	0	0	0	0	0	#NULL!	2	1	1	1	2	1	1	1	1	1	1	1	1	1	1	2	2	1	1	1	24	0	#NULL!	3	2	5
1	20	0	0	1	2	1	0	1	0	0	0	#NULL!	2	2	2	2	2	1	2	1	1	2	2	2	1	2	2	2	2	1	1	1	33	0	#NULL!	4	3	7
1	21	0	0	1	2	1	0	1	0	0	0	#NULL!	4	3	3	1	4	2	2	2	2	1	1	1	1	2	1	2	1	1	1	1	36	0	#NULL!	4	4	8
1	19	0	0	1	2	1	0	1	0	0	0	#NULL!	3	4	2	1	2	2	1	1	5	2	2	2	2	2	2	4	3	2	2	1	45	0	#NULL!	2	2	4
1	21	0	0	1	2	1	0	2	0	0	1	#NULL!	3	3	3	3	3	3	3	3	3	3	3	3	3	3	3	3	3	3	3	3	60	1	#NULL!	2	2	4
1	20	0	0	1	1	1	1	1	0	0	0	#NULL!	5	3	3	1	2	3	1	2	4	2	3	3	2	2	1	3	4	3	3	2	52	1	#NULL!	4	3	7
1	21	0	0	1	3	1	0	1	0	0	0	#NULL!	2	2	3	3	3	3	3	3	3	3	3	3	3	3	3	3	3	3	3	2	57	1	#NULL!	4	4	8
1	18	0	0	0	1	1	1	1	1	0	0	#NULL!	1	1	1	1	1	1	1	1	1	1	1	1	1	1	1	1	2	1	1	1	21	0	#NULL!	4	4	8
1	21	0	0	1	2	1	1	1	0	0	0	#NULL!	1	1	1	1	1	1	1	1	1	1	1	1	1	1	1	1	1	1	1	1	20	0	#NULL!	4	4	8
1	19	0	0	1	2	1	1	1	0	0	0	#NULL!	1	1	1	1	1	1	1	1	1	1	1	1	1	1	1	1	1	1	1	1	20	0	#NULL!	3	3	6
1	19	0	0	1	2	1	0	0	0	0	0	#NULL!	2	4	3	5	1	2	4	2	2	3	3	3	3	3	2	3	3	2	1	2	53	1	#NULL!	1	3	4
1	19	0	0	1	2	1	0	1	0	0	0	#NULL!	3	2	1	2	2	2	2	1	3	3	3	2	1	2	2	2	2	2	1	1	39	0	#NULL!	4	4	8
1	22	0	0	1	5	1	0	1	0	0	0	#NULL!	3	2	1	1	2	1	2	1	3	2	2	2	1	2	2	2	1	1	1	1	33	0	#NULL!	4	4	8
1	18	1	0	0	1	1	1	0	0	0	0	#NULL!	3	2	1	1	3	2	1	1	3	1	2	2	2	1	1	2	2	1	1	1	33	0	#NULL!	4	4	8
1	20	1	0	1	2	1	0	1	0	1	0	#NULL!	3	2	2	2	2	3	3	3	3	3	3	3	4	3	3	3	3	3	3	3	57	1	#NULL!	3	3	6
1	19	1	1	1	2	1	1	1	0	0	1	#NULL!	2	2	2	1	2	2	1	2	2	2	2	2	2	2	2	2	2	2	2	2	38	0	#NULL!	4	4	8
1	18	0	0	1	1	1	0	0	0	0	0	#NULL!	3	3	3	2	3	3	2	2	4	4	3	3	3	3	3	3	3	3	2	2	57	1	#NULL!	2	2	4
1	18	1	1	0	2	1	0	1	0	0	0	#NULL!	3	3	3	1	2	2	2	2	3	2	2	1	1	1	2	2	1	1	2	1	37	0	#NULL!	3	4	7
1	19	0	0	0	1	1	1	1	0	0	0	#NULL!	2	2	1	1	2	3	1	1	2	1	2	1	1	2	3	2	1	3	1	1	33	0	#NULL!	4	4	8
1	19	0	0	1	2	1	1	2	0	0	0	#NULL!	2	1	1	1	1	1	1	1	2	2	2	2	1	1	1	1	1	1	1	1	25	0	#NULL!	4	4	8
1	19	0	1	0	2	1	1	1	0	0	1	#NULL!	3	2	2	2	2	1	1	1	2	1	2	1	1	2	2	2	1	1	1	1	31	0	#NULL!	4	4	8
1	19	0	0	1	2	1	1	1	1	0	0	#NULL!	4	2	1	1	2	1	1	1	1	1	2	1	1	1	1	1	1	1	1	1	26	0	#NULL!	4	4	8
1	19	0	1	1	1	1	1	1	0	0	0	#NULL!	2	1	1	2	2	1	1	1	1	1	1	1	1	1	1	1	1	1	1	1	23	0	#NULL!	3	4	7
1	19	1	0	1	1	1	1	1	0	0	0	#NULL!	2	2	1	2	3	1	3	1	4	2	1	2	1	1	2	1	3	1	1	3	37	0	#NULL!	4	4	8
1	24	0	0	1	5	1	0	0	0	0	0	#NULL!	5	3	5	1	4	5	1	4	5	5	1	1	5	5	1	1	1	2	1	1	57	1	#NULL!	1	1	2
1	18	0	0	1	1	1	1	1	0	0	0	#NULL!	2	1	1	2	1	1	1	1	2	2	2	2	1	1	1	1	1	1	1	1	26	0	#NULL!	3	3	6
1	18	0	0	1	1	1	0	1	0	0	0	#NULL!	4	3	3	1	2	1	1	1	2	1	1	2	1	2	1	2	2	2	2	2	36	0	#NULL!	3	3	6
1	23	0	0	1	4	1	0	1	0	0	1	#NULL!	4	4	2	1	2	2	1	1	1	4	2	2	2	3	3	3	3	3	3	3	49	0	#NULL!	3	2	5
1	19	0	0	1	1	1	0	0	0	0	0	#NULL!	1	4	2	2	3	4	3	3	2	4	2	2	1	1	2	4	1	1	2	1	45	0	#NULL!	4	4	8
1	19	0	0	1	2	1	0	1	0	0	0	#NULL!	5	5	4	2	5	4	1	3	3	5	2	4	5	5	5	4	5	3	2	5	77	1	#NULL!	3	3	6
1	19	0	0	1	1	1	1	1	1	0	0	#NULL!	3	2	2	1	2	1	1	2	1	3	4	3	1	2	2	3	2	1	1	1	38	0	#NULL!	3	3	6
1	19	0	0	1	1	1	0	1	0	0	0	#NULL!	2	2	1	1	1	1	1	1	1	2	1	2	2	2	2	2	2	1	1	1	29	0	#NULL!	3	3	6
1	23	0	0	1	4	1	1	1	0	0	0	#NULL!	4	4	4	1	4	4	1	1	1	3	4	2	1	4	4	1	4	2	1	1	51	1	#NULL!	2	4	6
1	17	1	0	0	1	1	1	0	1	0	0	#NULL!	4	4	3	2	5	4	3	3	3	3	4	3	4	4	2	3	4	4	3	3	68	1	#NULL!	4	4	8
1	19	0	0	1	2	1	1	1	0	0	0	#NULL!	2	2	1	2	2	1	1	1	2	1	2	2	1	1	2	2	2	2	1	1	31	0	#NULL!	4	4	8
1	19	0	0	1	2	1	0	1	0	0	0	#NULL!	2	3	1	1	2	3	2	3	1	2	1	4	1	2	3	4	3	3	1	1	43	0	#NULL!	3	3	6
1	22	1	0	1	4	1	1	0	0	1	0	#NULL!	3	3	3	3	3	3	3	3	3	3	3	3	1	1	1	1	1	1	1	1	44	0	#NULL!	3	3	6
1	19	0	0	0	1	1	1	1	0	0	0	#NULL!	2	2	1	1	2	2	1	2	4	1	1	2	1	1	2	1	1	1	1	1	30	0	#NULL!	3	3	6
1	19	1	1	1	2	1	0	1	0	0	0	#NULL!	4	3	2	2	4	2	1	1	1	1	1	1	1	1	1	1	1	1	1	1	31	0	#NULL!	3	3	6
1	21	1	0	0	3	1	0	0	1	0	0	#NULL!	1	1	1	1	1	1	1	1	1	1	1	1	1	1	1	1	1	1	1	1	20	0	#NULL!	2	2	4
1	22	0	1	1	5	1	0	1	0	0	0	#NULL!	2	2	2	2	2	2	2	2	2	2	2	2	2	2	2	2	2	2	2	2	40	0	#NULL!	1	1	2
1	21	0	1	0	4	1	0	1	0	0	0	#NULL!	4	2	1	2	3	3	1	1	1	1	1	4	1	2	3	2	2	1	1	1	37	0	#NULL!	3	2	5
1	18	0	0	1	1	1	0	1	0	0	0	#NULL!	2	2	1	2	3	1	1	1	1	1	1	1	1	1	2	2	1	1	1	1	27	0	#NULL!	3	3	6
1	19	0	0	1	2	1	0	0	0	0	0	#NULL!	4	3	2	1	1	3	1	2	2	4	4	4	1	4	4	3	4	1	1	1	50	1	#NULL!	3	3	6
1	19	1	0	1	2	1	1	1	0	0	0	#NULL!	3	2	1	2	1	1	2	1	2	3	2	1	1	1	1	1	1	1	1	1	29	0	#NULL!	3	4	7
1	20	0	0	1	2	1	0	1	0	0	0	#NULL!	3	4	4	3	4	4	4	4	4	4	4	4	4	4	4	4	4	4	4	4	78	1	#NULL!	3	3	6
1	20	0	0	0	2	1	1	1	0	0	0	#NULL!	2	5	5	3	3	4	4	4	3	3	3	3	4	3	5	4	4	5	4	4	75	1	#NULL!	3	4	7
1	19	0	1	1	2	1	0	0	0	0	0	#NULL!	5	5	3	1	2	4	4	4	5	5	3	4	4	2	2	3	5	1	1	3	66	1	#NULL!	3	3	6
1	23	0	0	1	4	1	0	1	0	0	1	#NULL!	3	3	3	3	3	2	3	3	3	3	3	3	3	2	2	2	2	2	3	2	53	1	#NULL!	3	4	7
1	20	0	0	1	2	1	0	0	0	0	0	#NULL!	5	4	2	1	4	3	2	1	3	3	3	4	1	1	3	4	2	1	1	1	49	0	#NULL!	3	2	5
1	17	1	1	1	1	1	0	1	0	0	0	#NULL!	3	3	2	1	2	2	2	2	4	2	2	2	2	1	2	4	4	1	2	1	44	0	#NULL!	3	2	5
1	21	0	0	1	3	1	1	1	0	0	0	#NULL!	2	2	1	1	3	2	1	1	2	3	2	1	2	2	2	2	1	2	1	1	34	0	#NULL!	3	4	7
1	21	0	0	1	2	1	1	1	0	0	0	#NULL!	2	2	1	1	2	1	1	1	1	2	1	2	1	1	1	1	2	1	1	1	26	0	#NULL!	5	5	10
1	18	0	0	1	1	1	0	1	0	0	0	#NULL!	2	2	1	2	3	2	1	2	2	3	3	4	1	2	3	3	2	1	2	2	43	0	#NULL!	3	3	6
1	18	0	1	1	2	1	1	1	1	0	0	#NULL!	4	2	2	1	2	2	1	1	1	1	1	1	1	1	1	1	1	1	1	1	27	0	#NULL!	3	3	6
1	18	1	0	1	1	1	0	0	0	0	0	#NULL!	4	2	2	1	2	2	1	2	3	2	3	3	2	1	3	1	1	2	2	1	40	0	#NULL!	3	3	6
1	18	1	0	1	1	1	1	1	1	1	0	#NULL!	3	2	1	2	2	1	2	1	1	1	1	1	1	1	1	1	1	1	1	1	26	0	#NULL!	5	5	10
1	19	0	1	1	2	1	1	1	0	1	1	#NULL!	2	2	2	1	1	2	1	2	2	2	2	2	1	2	2	2	2	1	2	1	34	0	#NULL!	4	4	8
1	22	1	0	1	4	1	1	1	0	0	0	#NULL!	4	3	1	1	2	2	1	2	1	2	1	2	1	2	2	2	2	1	1	1	34	0	#NULL!	5	4	9
1	22	0	0	1	4	1	0	0	0	0	0	#NULL!	3	3	3	1	2	3	1	3	2	3	2	3	2	3	3	3	2	3	2	2	49	0	#NULL!	4	4	8
1	19	0	0	1	1	1	0	1	1	0	0	#NULL!	1	1	1	5	1	1	1	1	1	1	1	1	1	1	1	1	1	1	1	1	24	0	#NULL!	5	5	10
1	18	1	0	1	1	1	1	0	1	0	0	#NULL!	1	1	1	1	1	1	1	1	1	1	1	1	1	1	1	1	1	1	1	1	20	0	#NULL!	5	5	10
1	18	0	0	0	1	1	1	1	0	0	0	#NULL!	2	2	2	2	3	1	1	2	2	3	2	2	2	1	1	2	1	1	1	1	34	0	#NULL!	3	4	7
1	19	0	0	1	1	1	0	0	0	0	0	#NULL!	2	2	1	1	2	1	1	1	1	2	2	1	1	1	1	2	1	1	1	1	26	0	#NULL!	3	4	7
1	20	0	1	1	2	1	0	1	0	1	1	#NULL!	2	2	1	2	1	1	2	2	2	2	2	2	1	1	1	1	1	1	1	1	29	0	#NULL!	3	3	6
1	19	1	0	1	1	1	1	1	1	0	0	#NULL!	2	1	1	1	2	1	1	1	1	3	2	1	1	1	2	2	2	1	1	1	28	0	#NULL!	5	5	10
1	24	0	0	1	5	1	0	1	0	0	0	#NULL!	4	4	2	3	3	4	3	3	3	4	4	3	1	1	1	4	4	2	3	1	57	1	#NULL!	3	3	6
1	22	0	0	1	4	1	0	1	0	0	0	#NULL!	2	2	1	2	1	1	2	1	2	4	1	1	1	3	3	3	2	1	1	1	35	0	#NULL!	4	4	8
1	20	0	0	0	1	1	1	1	0	0	0	#NULL!	3	3	3	1	3	2	2	2	3	1	1	2	1	1	1	3	2	2	4	2	42	0	#NULL!	3	4	7
1	16	0	1	1	1	1	0	1	0	1	0	#NULL!	2	2	2	4	2	2	2	2	2	4	2	3	1	4	4	1	1	1	1	2	44	0	#NULL!	3	3	6
1	18	0	0	1	1	1	1	1	0	0	0	#NULL!	2	2	1	2	2	2	1	1	2	3	1	2	1	2	1	2	2	1	1	1	32	0	#NULL!	4	4	8
1	18	0	1	0	1	1	0	0	0	0	1	#NULL!	5	5	5	3	5	3	3	4	2	5	5	5	5	5	5	5	1	1	4	3	79	1	#NULL!	1	3	4
1	24	0	1	1	2	1	1	2	0	0	0	#NULL!	1	1	1	1	1	1	1	1	1	1	1	1	1	1	1	1	1	1	1	1	20	0	#NULL!	5	5	10
1	19	0	0	1	2	1	1	1	0	0	0	#NULL!	4	3	2	2	2	3	1	2	1	3	2	2	2	2	1	4	2	2	2	2	44	0	#NULL!	4	4	8
1	19	0	0	1	2	1	1	1	0	0	0	#NULL!	2	2	2	2	2	2	2	1	1	1	1	1	1	1	1	2	1	1	1	1	28	0	#NULL!	3	4	7
1	19	0	0	1	1	1	1	1	0	0	0	#NULL!	2	2	2	1	2	2	2	2	2	2	2	1	1	2	1	2	2	1	1	1	33	0	#NULL!	4	4	8
1	19	0	0	1	2	1	1	1	0	0	0	#NULL!	3	2	2	2	2	2	2	2	2	2	2	2	2	2	2	2	2	2	2	2	41	0	#NULL!	3	3	6
1	19	0	0	1	1	1	0	0	0	0	0	#NULL!	1	1	2	1	3	2	1	1	1	2	2	2	1	1	1	2	2	1	1	1	29	0	#NULL!	3	4	7
1	19	0	0	1	1	1	1	1	0	0	0	#NULL!	4	3	1	1	1	2	1	1	1	2	1	1	1	1	1	3	1	1	1	1	29	0	#NULL!	4	4	8
1	19	0	0	1	2	1	0	1	0	0	0	#NULL!	2	3	1	1	2	3	2	2	1	2	2	2	1	2	2	2	3	1	1	1	36	0	#NULL!	3	3	6
1	20	0	0	1	2	1	1	1	1	0	0	#NULL!	1	1	1	2	2	1	1	1	1	2	1	2	1	1	2	2	1	1	1	1	26	0	#NULL!	4	5	9
1	18	0	0	1	1	1	0	1	0	0	0	#NULL!	3	1	2	2	4	1	1	1	3	3	1	2	1	1	1	1	1	1	1	1	32	0	#NULL!	4	4	8
1	21	0	0	1	5	1	0	1	0	0	0	#NULL!	2	2	2	2	1	2	1	1	2	4	3	4	2	3	2	2	1	1	2	2	41	0	#NULL!	3	3	6
1	18	0	1	1	2	1	1	1	0	0	0	#NULL!	3	3	2	1	1	1	2	1	3	1	1	1	1	1	1	3	3	1	1	1	32	0	#NULL!	3	3	6
1	19	0	0	1	2	1	1	1	0	0	0	#NULL!	1	1	1	1	1	1	1	1	1	1	1	1	1	1	1	1	1	1	1	1	20	0	#NULL!	5	5	10
1	19	0	0	0	2	1	1	1	0	0	0	#NULL!	3	4	4	1	3	3	2	2	2	2	3	2	2	4	3	3	4	3	2	2	54	1	#NULL!	4	4	8
1	18	1	0	1	1	1	1	1	0	0	0	#NULL!	3	2	1	1	2	2	1	2	3	2	1	1	1	2	2	2	1	1	1	1	32	0	#NULL!	4	4	8
1	19	0	1	1	1	1	0	1	0	0	0	#NULL!	4	4	2	1	4	4	3	4	4	3	3	3	3	3	3	3	3	3	3	3	63	1	#NULL!	3	4	7
1	19	0	0	1	1	1	0	1	0	0	0	#NULL!	2	1	1	1	1	1	1	1	1	1	1	1	1	1	1	1	1	1	1	1	21	0	#NULL!	3	4	7
1	19	0	0	1	2	1	0	0	0	0	0	#NULL!	5	5	5	1	3	3	3	3	3	3	3	3	3	3	3	3	3	3	4	4	66	1	#NULL!	3	3	6
1	21	0	1	1	3	1	0	0	0	0	1	#NULL!	5	3	4	1	3	2	1	4	4	4	4	4	1	3	4	5	5	4	4	1	66	1	#NULL!	2	3	5
1	18	1	0	1	1	1	1	1	0	0	0	#NULL!	3	1	1	1	1	2	1	3	4	4	4	4	4	3	4	3	2	2	2	1	50	1	#NULL!	4	1	5
1	18	0	0	1	1	1	0	1	0	0	0	#NULL!	2	2	3	3	5	2	1	2	2	1	2	5	1	2	3	1	2	1	2	1	43	0	#NULL!	3	3	6
1	22	1	0	0	4	1	0	1	1	0	0	#NULL!	3	3	2	3	1	1	1	1	1	1	1	1	1	1	1	1	1	1	1	1	27	0	#NULL!	1	1	2
1	23	0	1	1	5	1	0	1	0	0	0	#NULL!	3	3	3	3	3	2	3	3	3	3	2	2	1	1	1	2	1	1	1	1	42	0	#NULL!	4	4	8
1	20	0	0	1	2	1	0	1	0	0	0	#NULL!	2	3	1	2	2	2	1	1	3	2	2	1	1	2	1	2	2	2	2	1	35	0	#NULL!	4	4	8
1	19	1	1	1	1	1	1	1	0	0	0	#NULL!	2	1	1	1	2	1	1	1	2	1	1	1	1	1	1	1	1	1	1	1	23	0	#NULL!	4	4	8
1	18	0	0	1	2	1	1	1	0	0	0	#NULL!	5	4	3	1	5	2	2	1	4	5	4	5	2	2	4	4	3	1	3	2	62	1	#NULL!	2	3	5
1	19	1	0	1	1	1	0	1	1	0	0	#NULL!	5	3	2	1	5	4	2	3	3	3	3	2	3	4	4	4	2	1	2	2	58	1	#NULL!	3	2	5
1	18	0	0	1	1	1	1	0	0	0	0	#NULL!	3	3	4	1	1	1	1	1	3	4	3	2	1	1	1	2	2	2	3	1	40	0	#NULL!	2	3	5
1	18	0	0	1	1	1	0	1	0	0	0	#NULL!	1	1	1	1	3	1	1	1	1	1	1	1	1	3	2	2	1	1	1	1	26	0	#NULL!	4	3	7
1	19	0	0	0	1	1	1	0	0	0	0	#NULL!	3	3	1	1	1	1	1	1	1	1	1	1	1	1	1	1	1	1	1	1	24	0	#NULL!	3	3	6
1	19	0	0	1	2	1	0	1	0	0	0	#NULL!	4	3	1	1	1	1	1	1	3	1	1	1	1	1	1	1	1	1	1	1	27	0	#NULL!	2	3	5
1	17	1	0	1	1	1	0	1	0	0	0	#NULL!	3	1	2	2	3	2	1	1	3	2	1	1	2	1	2	3	1	2	1	1	35	0	#NULL!	4	3	7
1	20	1	0	1	1	1	1	1	1	0	0	#NULL!	2	2	3	3	3	3	3	3	3	1	1	1	2	2	2	2	2	3	3	3	47	0	#NULL!	3	3	6
1	19	0	0	1	2	1	0	1	0	0	1	#NULL!	3	3	2	2	2	3	3	2	4	4	4	4	3	4	4	4	4	4	3	3	65	1	#NULL!	3	3	6
1	18	0	1	1	1	1	1	2	1	0	0	#NULL!	2	1	1	2	2	1	1	1	1	1	1	1	1	1	1	1	1	1	1	1	23	0	#NULL!	4	5	9
1	19	0	0	1	1	1	0	1	0	0	0	#NULL!	3	3	1	1	3	3	1	3	1	4	3	5	1	1	3	3	1	1	1	1	43	0	#NULL!	3	3	6
1	19	0	0	1	2	1	1	1	0	0	0	#NULL!	3	2	2	2	3	2	4	3	4	4	3	2	2	4	3	4	3	3	2	2	57	1	#NULL!	3	4	7
1	18	0	0	1	1	1	0	1	0	0	0	#NULL!	2	1	1	2	2	1	1	2	1	2	2	1	1	1	2	2	1	1	1	1	28	0	#NULL!	3	4	7
1	19	1	0	0	1	1	1	1	0	0	0	#NULL!	3	3	2	1	2	2	2	3	1	2	1	2	2	1	1	2	3	1	1	1	36	0	#NULL!	4	5	9
1	19	0	0	1	2	1	1	1	0	0	0	#NULL!	4	4	3	2	3	4	2	4	3	4	4	3	3	3	3	3	3	3	3	3	64	1	#NULL!	4	4	8
1	19	0	0	1	2	1	0	1	0	0	0	#NULL!	4	3	2	1	3	2	2	2	3	1	1	4	2	3	2	4	2	1	1	2	45	0	#NULL!	3	3	6
1	19	0	0	1	1	1	1	2	0	0	0	#NULL!	2	2	1	2	1	1	1	1	1	1	2	2	1	1	2	1	1	1	1	1	26	0	#NULL!	4	5	9
1	18	0	0	1	2	1	1	1	0	0	0	#NULL!	3	3	2	1	3	3	1	2	2	2	2	3	3	2	2	4	4	1	1	2	46	0	#NULL!	4	4	8
1	22	0	0	1	4	1	0	0	0	0	0	#NULL!	2	1	1	1	1	2	2	1	3	2	1	5	1	2	2	2	2	2	1	1	35	0	#NULL!	3	2	5
1	20	1	0	1	4	1	1	1	0	0	0	#NULL!	1	1	1	1	1	1	1	1	1	1	1	1	1	1	1	1	1	1	1	1	20	0	#NULL!	1	1	2
1	19	0	0	1	2	1	1	2	0	0	0	#NULL!	3	3	1	3	3	2	2	2	4	2	1	2	1	2	2	2	2	2	1	1	41	0	#NULL!	4	4	8
1	17	1	0	0	1	1	1	1	0	0	0	#NULL!	4	4	2	1	2	4	3	3	3	3	1	2	3	3	3	4	4	1	1	2	53	1	#NULL!	4	2	6
1	19	0	0	1	1	1	1	1	0	0	0	#NULL!	1	5	2	1	1	1	1	1	1	4	4	2	1	3	3	1	1	1	2	1	37	0	#NULL!	4	4	8
1	18	1	0	1	1	1	0	0	0	0	0	#NULL!	4	3	5	1	2	5	3	5	5	3	5	5	5	3	4	5	5	4	5	3	80	1	#NULL!	2	2	4
1	20	0	0	1	3	1	1	1	0	0	0	#NULL!	3	3	3	1	3	2	1	1	3	2	2	2	2	2	2	2	2	2	2	1	41	0	#NULL!	4	4	8
1	19	0	0	0	1	1	1	1	0	0	0	#NULL!	2	3	3	1	3	2	1	1	3	2	1	3	1	1	1	1	1	1	1	1	33	0	#NULL!	4	4	8
1	19	0	0	1	2	1	1	2	0	0	0	#NULL!	4	3	1	2	2	2	2	1	3	2	2	2	2	2	2	2	2	2	1	1	40	0	#NULL!	4	3	7
1	21	0	1	1	5	1	0	1	0	0	0	#NULL!	3	2	3	2	2	1	1	1	1	3	2	1	1	1	1	1	2	1	2	1	32	0	#NULL!	3	3	6
1	19	0	0	1	1	1	1	1	0	0	0	#NULL!	4	3	2	1	2	2	2	2	5	3	2	4	2	3	4	4	4	3	2	2	56	1	#NULL!	3	4	7
1	17	0	1	1	1	1	1	1	0	0	0	#NULL!	4	3	3	2	3	3	2	3	4	5	3	3	3	3	3	4	3	2	3	2	61	1	#NULL!	3	4	7
1	21	1	0	1	2	1	1	1	1	0	0	#NULL!	4	3	1	2	3	2	1	2	2	2	2	1	1	1	1	2	2	3	1	1	37	0	#NULL!	4	4	8
1	22	0	1	1	5	1	0	1	1	0	0	#NULL!	2	1	4	1	2	1	1	1	2	1	1	2	1	2	1	2	1	1	3	1	31	0	#NULL!	4	4	8
1	19	0	0	0	1	1	1	1	1	0	0	#NULL!	2	2	1	1	1	2	1	1	1	1	1	1	1	1	1	1	1	1	1	1	23	0	#NULL!	3	4	7
1	18	0	1	1	1	1	1	2	1	0	1	#NULL!	4	3	1	5	1	3	2	2	3	3	3	4	1	1	1	2	2	1	1	1	44	0	#NULL!	3	4	7
1	18	0	0	1	2	1	0	1	0	0	0	#NULL!	3	2	1	1	1	2	1	1	1	1	1	1	1	1	1	2	2	1	1	1	26	0	#NULL!	4	4	8
1	19	0	0	0	2	1	1	1	1	0	0	#NULL!	4	2	2	2	2	2	2	2	2	2	2	2	2	2	2	2	2	2	2	2	42	0	#NULL!	4	4	8
1	19	1	0	1	1	1	1	1	1	0	0	#NULL!	2	1	1	3	1	1	3	1	1	1	1	1	1	1	1	1	1	1	1	1	25	0	#NULL!	4	4	8
1	18	0	0	1	1	1	0	1	0	0	0	#NULL!	4	2	2	2	2	3	1	2	3	1	3	4	3	2	4	4	5	4	4	4	59	1	#NULL!	2	5	7
1	21	1	0	1	4	1	0	1	0	0	0	#NULL!	2	2	2	2	2	2	2	2	2	2	2	2	2	2	2	2	3	3	2	3	43	0	#NULL!	3	3	6
1	22	0	0	1	4	1	0	1	1	0	0	#NULL!	3	2	3	1	2	2	1	2	2	3	2	2	1	2	2	2	2	1	2	3	40	0	#NULL!	4	3	7
1	18	0	1	0	1	1	0	1	0	0	0	#NULL!	2	2	1	2	1	1	1	1	1	2	1	1	1	1	1	1	1	1	1	1	24	0	#NULL!	3	3	6
1	19	0	0	0	1	1	1	1	0	0	0	#NULL!	2	2	2	2	2	2	2	2	2	2	2	2	2	2	2	2	2	2	2	2	40	0	#NULL!	3	3	6
1	17	1	1	0	1	1	1	2	1	0	0	#NULL!	1	3	1	1	1	1	1	1	1	1	1	1	1	1	1	1	1	1	1	1	22	0	#NULL!	4	4	8
1	18	1	1	1	1	1	1	1	0	0	0	#NULL!	4	3	3	2	4	3	1	2	3	3	4	3	1	2	3	3	3	3	2	1	53	1	#NULL!	4	4	8
1	20	0	0	1	3	1	0	1	0	0	0	#NULL!	3	3	2	2	2	3	1	2	2	4	3	3	1	2	2	3	2	1	1	1	43	0	#NULL!	3	2	5
1	18	0	0	1	1	1	0	0	0	0	0	#NULL!	3	4	2	1	2	4	1	1	3	1	1	2	1	2	1	4	4	1	3	1	42	0	#NULL!	3	4	7
1	19	0	0	1	2	1	1	1	1	0	0	#NULL!	2	2	3	2	2	2	2	2	2	2	2	3	2	1	2	3	3	2	2	3	44	0	#NULL!	4	4	8
1	20	0	0	1	2	1	1	0	0	0	0	#NULL!	2	1	2	1	1	1	1	1	1	1	1	2	1	1	1	1	1	1	1	1	23	0	#NULL!	3	3	6
1	18	0	0	1	1	1	1	1	1	0	0	#NULL!	2	2	1	1	3	1	2	1	2	1	1	1	2	1	2	2	2	2	1	2	32	0	#NULL!	3	3	6
1	19	0	0	1	1	1	1	1	0	0	1	#NULL!	3	5	4	2	5	3	2	4	4	3	3	5	3	2	2	3	3	2	5	2	65	1	#NULL!	4	4	8
1	21	0	0	1	1	1	1	0	1	0	0	#NULL!	3	2	1	2	1	1	1	1	1	1	1	3	1	1	2	2	2	1	1	3	31	0	#NULL!	3	4	7
1	21	0	0	0	1	1	1	1	0	0	0	#NULL!	2	2	2	1	3	2	2	2	2	1	1	1	1	2	2	2	2	2	1	1	34	0	#NULL!	3	3	6
1	21	0	0	1	4	1	1	1	0	0	0	#NULL!	2	3	2	3	3	3	3	3	5	2	3	3	2	2	3	2	2	2	2	2	52	1	#NULL!	2	3	5
1	19	0	0	1	2	1	0	0	1	0	1	#NULL!	4	2	3	2	2	3	2	2	3	4	2	3	3	3	3	4	3	3	2	2	55	1	#NULL!	2	3	5
1	21	0	1	0	4	1	0	0	0	1	0	#NULL!	4	4	3	1	2	2	1	2	1	4	2	2	1	1	1	1	1	1	1	1	36	0	#NULL!	2	2	4
1	18	1	1	1	1	1	1	1	1	0	0	#NULL!	2	2	1	1	1	2	1	1	2	2	1	1	1	1	1	2	2	1	1	1	27	0	#NULL!	4	4	8
1	20	1	0	1	1	1	1	1	1	0	0	#NULL!	2	2	1	1	2	1	2	2	1	2	2	2	2	1	2	2	2	2	2	1	34	0	#NULL!	3	4	7
1	23	0	1	0	5	1	1	1	0	0	0	#NULL!	2	4	2	1	2	2	2	2	2	2	2	2	2	2	2	2	2	2	2	2	41	0	#NULL!	3	3	6
1	18	0	0	1	1	1	1	1	0	0	0	#NULL!	2	2	2	1	3	2	3	2	3	4	3	3	3	3	4	4	4	1	2	2	53	1	#NULL!	2	4	6
1	19	0	0	1	2	1	1	2	0	0	0	#NULL!	1	1	1	3	2	1	1	1	4	1	2	1	1	4	1	4	3	1	1	1	35	0	#NULL!	5	4	9
1	19	0	0	1	2	1	0	1	0	0	0	#NULL!	1	2	1	1	1	2	1	2	2	2	2	1	1	2	1	1	1	2	1	1	28	0	#NULL!	3	3	6
1	21	0	0	1	4	1	0	0	0	0	0	#NULL!	2	2	1	1	1	1	1	1	4	1	1	1	1	1	1	1	1	1	1	1	25	0	#NULL!	1	1	2
1	17	0	0	1	1	1	0	1	0	0	0	#NULL!	3	2	1	2	2	2	2	2	2	2	1	4	2	1	2	3	4	1	1	1	40	0	#NULL!	3	3	6
1	18	0	1	1	1	1	0	2	0	0	1	#NULL!	1	2	1	2	2	2	1	2	1	1	1	1	1	1	2	1	1	1	1	1	26	0	#NULL!	2	2	4
1	18	0	0	1	1	1	1	1	0	0	0	#NULL!	2	2	2	1	2	2	1	1	2	2	2	2	2	2	2	2	2	2	2	2	37	0	#NULL!	3	4	7
1	21	0	1	1	4	1	0	1	0	0	0	#NULL!	3	3	3	3	3	1	1	1	1	1	1	1	1	1	1	1	1	1	1	1	30	0	#NULL!	5	5	10
1	19	0	0	1	1	1	0	0	0	0	0	#NULL!	3	3	3	3	1	2	3	2	2	3	2	3	1	3	2	3	2	1	1	1	44	0	#NULL!	4	4	8
1	22	1	0	1	5	1	1	1	0	0	0	#NULL!	3	1	1	1	1	2	1	1	2	1	1	1	1	1	1	3	1	1	1	1	26	0	#NULL!	3	3	6
1	19	0	0	0	1	1	1	1	0	0	0	#NULL!	4	4	3	1	4	3	1	2	2	3	2	2	2	2	2	2	2	2	2	3	48	0	#NULL!	4	4	8
1	18	1	0	1	1	1	1	2	0	0	0	#NULL!	2	2	1	2	2	2	2	2	2	2	2	2	2	1	2	2	2	1	1	1	35	0	#NULL!	3	3	6
1	20	0	1	1	3	1	0	1	0	0	0	#NULL!	1	1	2	3	2	1	1	1	1	1	1	1	1	1	1	1	1	2	1	1	25	0	#NULL!	4	4	8
1	20	1	0	1	3	1	0	1	0	1	0	#NULL!	1	2	2	1	2	1	3	1	1	2	1	2	3	2	3	3	2	2	2	2	38	0	#NULL!	2	2	4
1	18	0	1	1	1	1	0	1	0	0	0	#NULL!	2	4	3	1	1	1	1	1	4	1	1	2	1	2	2	2	1	1	4	1	36	0	#NULL!	4	4	8
1	18	1	0	0	1	1	1	0	1	0	0	#NULL!	5	4	1	1	2	3	1	1	1	4	1	1	1	1	1	2	2	1	1	1	35	0	#NULL!	4	5	9
1	21	1	0	1	4	1	0	1	0	0	1	#NULL!	4	2	1	3	1	3	2	2	2	2	2	2	2	2	3	2	2	2	2	2	43	0	#NULL!	4	4	8
1	18	0	0	1	1	1	1	1	0	0	0	#NULL!	2	2	2	1	2	3	1	2	2	2	2	2	2	2	2	3	3	2	2	1	40	0	#NULL!	4	5	9
1	20	1	0	1	1	1	1	1	1	0	0	#NULL!	3	2	2	3	3	2	1	2	2	1	1	2	2	1	2	2	2	2	1	2	38	0	#NULL!	4	4	8
1	20	0	0	1	2	1	1	1	0	0	0	#NULL!	3	3	3	3	3	3	3	3	2	3	3	3	3	3	3	3	3	3	3	3	59	1	#NULL!	3	3	6
1	19	0	0	0	1	1	1	1	0	0	0	#NULL!	3	2	2	1	2	1	1	1	1	1	1	1	2	1	1	1	1	1	1	1	26	0	#NULL!	4	5	9
1	17	1	0	0	1	1	0	1	1	0	0	#NULL!	1	1	1	1	1	1	1	1	1	1	1	1	1	1	1	1	1	1	1	1	20	0	#NULL!	4	4	8
1	19	1	1	1	2	1	1	1	0	0	0	#NULL!	3	1	5	5	1	1	5	1	2	5	1	2	1	1	1	1	1	1	5	1	44	0	#NULL!	5	5	10
1	18	0	0	1	1	1	0	1	0	1	1	#NULL!	2	3	2	3	3	3	2	3	3	3	2	3	2	3	2	3	2	3	3	3	53	1	#NULL!	3	4	7
1	20	0	0	1	1	1	0	1	0	0	0	#NULL!	4	2	3	1	2	1	1	1	2	1	1	1	1	2	2	2	2	1	1	1	32	0	#NULL!	3	3	6
1	18	1	0	1	1	1	0	0	0	0	0	#NULL!	5	4	5	3	5	5	1	5	2	1	1	3	1	2	2	4	1	4	5	1	60	1	#NULL!	3	3	6
1	21	0	0	1	4	1	0	1	0	0	0	#NULL!	4	3	2	1	2	2	1	2	2	3	2	2	1	1	2	2	3	1	1	1	38	0	#NULL!	3	3	6
1	19	0	1	1	1	1	1	2	0	0	0	#NULL!	1	1	1	1	1	1	1	1	3	1	1	1	1	1	2	1	1	1	1	1	23	0	#NULL!	4	4	8
1	17	0	0	1	1	1	1	0	0	0	0	#NULL!	4	4	5	1	3	2	1	1	4	4	2	2	1	1	2	4	3	2	4	1	51	1	#NULL!	3	3	6
1	18	0	0	1	1	1	1	2	0	0	0	#NULL!	3	3	1	1	1	2	1	2	4	2	2	1	1	1	1	2	2	1	1	1	33	0	#NULL!	4	4	8
1	18	1	0	0	1	1	0	1	0	0	0	#NULL!	2	3	3	1	4	3	3	3	2	2	3	4	4	4	3	4	4	3	3	4	62	1	#NULL!	3	3	6
1	19	1	0	1	1	1	1	2	1	1	1	#NULL!	1	1	1	1	1	2	2	2	1	2	2	2	4	1	1	2	3	3	3	3	38	0	#NULL!	3	2	5
1	19	1	1	1	1	1	0	0	1	0	0	#NULL!	2	2	1	2	1	1	3	1	5	4	2	5	2	3	2	2	1	1	1	1	42	0	#NULL!	3	4	7
1	17	0	0	1	1	1	1	1	0	0	0	#NULL!	5	5	4	2	4	3	1	3	4	3	5	4	2	2	4	4	3	1	3	1	63	1	#NULL!	4	4	8
1	17	0	0	1	1	1	1	0	1	0	0	#NULL!	4	2	1	2	3	2	1	1	2	1	2	2	2	3	3	2	3	1	1	1	39	0	#NULL!	3	2	5
1	18	0	1	1	1	1	1	2	0	0	0	#NULL!	2	1	1	1	1	2	1	1	4	2	3	2	1	2	2	1	2	1	1	1	32	0	#NULL!	4	4	8
1	18	0	0	1	2	1	1	1	0	0	0	#NULL!	4	4	3	1	2	4	3	3	1	1	1	2	1	2	2	4	4	2	2	1	47	0	#NULL!	4	4	8
1	23	0	0	1	5	1	1	0	0	0	0	#NULL!	5	4	2	1	4	5	1	5	1	2	1	5	1	1	1	5	3	1	1	1	50	1	#NULL!	3	4	7
1	20	0	0	1	5	1	1	1	0	0	0	#NULL!	3	2	2	1	2	1	1	1	1	1	1	1	1	2	1	2	2	1	1	1	28	0	#NULL!	4	4	8
1	18	0	0	1	1	1	0	1	0	0	0	#NULL!	3	2	2	2	3	3	1	2	2	3	3	1	1	3	1	3	2	2	1	1	41	0	#NULL!	3	3	6
1	18	1	1	1	1	1	0	1	0	0	0	#NULL!	3	3	1	1	3	1	1	1	4	4	1	5	3	4	1	1	1	1	1	3	43	0	#NULL!	2	2	4
1	19	0	0	1	3	1	1	2	0	0	0	#NULL!	4	3	3	1	2	2	1	2	4	4	3	2	1	2	2	3	3	2	2	1	47	0	#NULL!	3	3	6
1	18	0	0	1	1	1	0	1	0	0	0	#NULL!	2	2	1	1	1	2	1	2	3	2	2	2	2	1	2	2	2	2	1	1	34	0	#NULL!	3	3	6
1	18	0	0	1	1	1	1	1	0	0	0	#NULL!	3	3	1	2	2	2	1	2	4	4	2	2	1	2	2	2	1	1	1	1	39	0	#NULL!	4	3	7
1	22	0	0	1	3	1	1	2	0	0	0	#NULL!	3	2	2	1	1	2	1	1	3	2	1	1	1	1	1	2	2	1	1	1	30	0	#NULL!	4	4	8
1	19	0	1	1	3	1	0	1	0	0	0	#NULL!	2	3	1	1	2	3	1	2	4	4	2	4	1	1	3	2	1	1	1	2	41	0	#NULL!	3	3	6
1	23	0	0	1	5	1	1	1	0	0	0	#NULL!	2	1	1	1	2	1	1	1	1	2	1	1	1	1	2	2	1	1	1	1	25	0	#NULL!	4	2	6
1	21	0	1	1	3	1	0	1	0	0	0	#NULL!	5	5	3	1	5	5	2	5	5	5	3	5	1	5	2	5	3	1	5	1	72	1	#NULL!	3	3	6
1	20	0	0	1	3	1	0	1	0	0	0	#NULL!	5	3	3	1	1	2	5	5	5	5	5	3	1	2	2	5	5	1	3	1	63	1	#NULL!	4	3	7
1	18	0	1	1	1	1	1	1	1	0	0	#NULL!	3	2	1	2	2	2	2	2	2	2	2	2	1	1	1	1	1	1	1	1	32	0	#NULL!	4	4	8
1	20	0	0	1	3	1	0	1	0	0	0	#NULL!	3	3	3	1	3	3	1	3	3	3	3	3	2	2	2	3	4	2	2	3	52	1	#NULL!	4	4	8
1	20	0	0	1	1	1	1	0	0	0	0	#NULL!	5	5	3	2	4	4	2	5	5	5	3	3	2	3	2	2	4	4	3	2	68	1	#NULL!	4	2	6
1	19	0	0	1	1	1	1	1	0	0	0	#NULL!	3	2	2	1	2	2	1	2	4	3	2	2	2	2	2	1	2	2	1	1	39	0	#NULL!	3	3	6
1	18	1	1	1	1	1	1	1	1	0	0	#NULL!	1	2	1	2	3	3	1	1	3	3	3	3	1	2	2	2	2	1	1	1	38	0	#NULL!	4	4	8
1	18	1	0	0	1	1	1	0	0	0	0	#NULL!	1	1	1	5	3	2	3	3	5	3	2	2	1	1	1	1	1	2	1	1	40	0	#NULL!	4	4	8
1	18	0	1	1	1	1	0	1	0	0	0	#NULL!	1	1	4	4	3	1	1	1	1	4	4	4	1	1	1	3	1	1	2	3	42	0	#NULL!	3	3	6
1	19	0	1	1	1	1	1	1	1	0	0	#NULL!	2	1	2	1	2	2	1	1	4	2	3	2	1	1	1	4	3	1	2	1	37	0	#NULL!	5	5	10
1	21	0	0	0	4	1	0	1	1	0	0	#NULL!	1	3	1	1	1	3	2	2	3	1	1	1	1	1	3	1	1	3	1	1	32	0	#NULL!	3	4	7
1	21	1	0	1	3	1	0	1	0	1	1	#NULL!	5	5	2	2	4	3	3	3	3	3	3	3	2	1	2	1	1	2	1	2	51	1	#NULL!	3	2	5
1	18	0	1	1	1	1	0	1	0	0	0	#NULL!	4	3	1	3	3	3	2	3	2	3	1	3	1	2	3	2	2	1	1	1	44	0	#NULL!	3	3	6
1	22	0	0	0	4	1	1	1	0	0	0	#NULL!	4	4	2	1	4	4	4	2	2	3	3	3	3	4	3	4	3	3	3	3	62	1	#NULL!	3	4	7
1	19	0	0	1	1	1	1	1	0	0	0	#NULL!	4	2	1	3	3	2	4	2	4	3	2	2	1	2	2	4	2	3	1	1	48	0	#NULL!	3	3	6
1	18	1	1	1	1	1	0	1	0	0	0	#NULL!	2	1	1	2	1	1	1	1	1	1	1	1	1	1	1	1	1	1	1	1	22	0	#NULL!	4	4	8
1	21	0	0	1	3	2	0	0	0	0	0	#NULL!	4	4	1	2	2	1	2	2	2	2	2	2	2	2	2	2	2	2	2	2	42	0	#NULL!	4	4	8
1	21	0	0	1	4	1	0	0	0	0	0	#NULL!	2	2	2	2	2	2	3	2	2	1	2	2	2	2	2	2	2	2	2	2	40	0	#NULL!	3	3	6
1	23	0	0	1	1	1	1	0	0	0	0	#NULL!	4	4	3	1	4	3	2	3	3	1	2	1	3	3	2	3	4	3	2	1	52	1	#NULL!	3	2	5
1	20	0	1	1	3	1	0	1	0	0	0	#NULL!	3	3	3	2	2	1	1	2	2	3	3	3	2	2	2	2	2	2	2	2	44	0	#NULL!	4	4	8
1	21	0	0	1	3	1	0	1	0	0	0	#NULL!	2	1	1	1	1	1	1	1	1	1	1	1	1	1	1	1	1	1	1	1	21	0	#NULL!	4	4	8
1	22	0	0	1	1	1	0	0	1	0	0	#NULL!	2	3	3	1	3	2	3	2	5	5	2	3	3	2	2	2	2	2	2	2	51	1	#NULL!	3	3	6
1	18	0	0	1	1	1	0	1	0	0	0	#NULL!	2	2	1	2	2	2	2	2	2	2	2	2	2	2	2	2	2	2	2	2	39	0	#NULL!	4	4	8
1	19	0	0	0	1	1	0	1	0	0	0	#NULL!	4	2	1	1	2	3	2	3	1	1	1	2	1	1	2	3	4	1	1	1	37	0	#NULL!	4	2	6
1	19	0	0	0	1	1	0	1	0	0	0	#NULL!	3	2	2	2	2	2	2	2	2	2	2	2	2	2	2	2	2	2	2	2	41	0	#NULL!	4	4	8
1	21	0	0	1	3	1	0	1	0	0	0	#NULL!	2	2	2	2	2	2	2	2	1	2	2	3	1	1	2	2	1	1	2	2	36	0	#NULL!	4	3	7
1	17	0	1	1	1	1	1	2	1	0	0	#NULL!	4	4	2	2	3	2	1	1	2	2	2	3	2	3	2	3	2	2	2	2	46	0	#NULL!	3	4	7
1	19	1	0	1	3	1	0	0	0	0	0	#NULL!	1	1	1	1	1	1	1	1	1	1	1	1	1	1	1	1	1	1	1	1	20	0	#NULL!	2	2	4
1	18	1	0	1	2	1	1	1	0	0	0	#NULL!	4	2	2	1	2	2	2	1	1	3	2	1	1	2	2	2	1	1	1	1	34	0	#NULL!	4	4	8
1	18	0	0	0	2	1	1	1	0	0	0	#NULL!	4	2	1	4	3	1	3	1	1	1	1	1	1	2	1	1	1	1	1	1	32	0	#NULL!	4	4	8
1	22	0	0	1	4	1	0	0	0	0	0	#NULL!	1	1	1	1	1	1	1	1	4	2	1	1	1	1	1	1	1	1	1	1	24	0	#NULL!	4	4	8
1	22	1	0	1	4	1	0	0	0	0	0	#NULL!	2	2	3	3	3	3	2	3	3	2	3	2	2	2	2	1	3	2	2	2	47	0	#NULL!	3	2	5
1	22	0	0	1	1	1	1	1	0	0	0	#NULL!	3	3	1	2	2	2	3	3	4	2	2	2	2	2	3	3	3	2	3	3	50	1	#NULL!	5	3	8
1	18	0	0	1	1	1	1	1	0	0	0	#NULL!	4	2	3	1	5	3	1	1	2	3	1	4	2	2	2	4	2	1	3	1	47	0	#NULL!	3	2	5
1	18	0	0	0	1	1	1	1	0	0	0	#NULL!	2	2	2	2	2	2	2	2	2	1	1	1	1	1	1	1	1	1	1	1	29	0	#NULL!	3	3	6
1	21	1	1	1	4	1	1	1	1	0	0	#NULL!	2	2	1	1	1	1	1	1	1	1	1	1	1	1	1	1	1	2	1	1	23	0	#NULL!	3	3	6
1	18	1	1	1	1	1	1	1	1	0	1	#NULL!	2	2	1	1	1	1	1	1	1	1	1	1	1	1	1	2	1	1	1	1	23	0	#NULL!	4	4	8
1	23	0	1	1	3	1	0	1	0	0	0	#NULL!	4	2	1	1	2	3	1	2	2	2	2	3	1	2	1	3	2	1	1	2	38	0	#NULL!	2	2	4
1	22	0	0	1	3	1	1	1	0	0	0	#NULL!	2	2	1	2	1	1	1	1	1	1	1	1	1	1	1	2	1	1	1	1	24	0	#NULL!	4	4	8
1	18	0	0	1	1	1	1	1	0	0	0	#NULL!	4	3	1	3	3	2	1	2	3	3	3	3	2	2	3	3	3	1	1	1	47	0	#NULL!	4	4	8
1	18	1	0	1	1	1	1	0	1	0	0	#NULL!	3	4	2	1	2	2	1	1	2	1	2	4	3	4	3	3	3	1	1	1	44	0	#NULL!	4	4	8
1	21	0	0	1	3	1	0	0	0	0	0	#NULL!	4	3	1	1	1	3	1	3	3	3	3	3	3	2	3	4	3	3	3	2	52	1	#NULL!	3	3	6
1	19	0	0	1	3	1	0	1	0	0	0	#NULL!	3	4	2	1	3	4	2	2	2	4	2	2	1	2	4	4	3	1	2	3	51	1	#NULL!	3	3	6
1	18	0	0	0	1	1	0	0	0	0	0	#NULL!	3	3	3	3	3	3	3	3	3	3	3	3	3	3	3	3	3	3	3	3	60	1	#NULL!	3	3	6
1	20	1	0	0	2	1	0	1	1	0	1	#NULL!	2	2	2	2	2	2	2	2	2	3	3	2	2	2	2	2	3	2	1	2	42	0	#NULL!	3	3	6
1	18	1	0	1	1	1	0	0	0	1	0	#NULL!	2	2	2	3	3	2	2	4	2	3	3	2	3	2	2	2	3	3	2	2	49	0	#NULL!	3	3	6
1	22	0	1	1	3	1	0	1	0	0	0	#NULL!	3	2	1	1	3	2	2	2	3	3	2	2	1	1	1	2	3	1	1	1	37	0	#NULL!	2	2	4
1	20	1	0	1	4	1	1	0	0	0	1	#NULL!	1	5	3	5	3	4	3	4	3	5	3	2	1	5	4	5	4	2	4	4	70	1	#NULL!	3	3	6
1	18	1	0	0	1	1	0	1	0	0	0	#NULL!	3	2	1	2	2	1	3	1	3	1	2	2	2	2	1	1	1	1	1	1	33	0	#NULL!	4	4	8
1	20	0	0	1	2	1	1	1	0	0	0	#NULL!	2	2	1	1	1	2	1	1	1	1	1	1	1	1	1	1	1	1	1	1	23	0	#NULL!	3	3	6
1	21	0	0	0	4	1	0	1	0	0	0	#NULL!	3	2	2	3	2	3	3	3	5	5	4	3	2	1	2	4	5	5	3	3	63	1	#NULL!	1	2	3
1	19	0	0	1	1	1	1	1	0	0	0	#NULL!	2	1	2	1	1	2	2	2	2	1	2	2	2	1	2	2	2	2	2	2	35	0	#NULL!	4	4	8
1	20	0	0	1	3	1	0	1	0	0	0	#NULL!	4	4	2	3	2	4	1	2	1	4	2	4	2	4	3	4	4	1	2	3	56	1	#NULL!	3	4	7
1	19	0	1	1	1	1	1	2	0	0	0	#NULL!	3	3	1	1	1	1	1	1	2	1	1	2	1	1	1	2	1	1	1	1	27	0	#NULL!	4	4	8
1	18	1	1	1	1	1	1	0	1	0	0	#NULL!	4	3	1	2	2	3	1	2	2	2	3	1	1	3	1	3	2	1	1	1	39	0	#NULL!	3	3	6
1	23	0	0	1	5	1	1	1	0	0	0	#NULL!	2	2	1	1	2	2	1	1	3	2	2	1	1	1	2	4	2	1	1	1	33	0	#NULL!	3	3	6
1	18	0	0	1	1	1	1	1	0	0	0	#NULL!	4	5	2	1	5	3	3	3	3	2	2	3	3	4	3	5	5	2	2	2	62	1	#NULL!	3	4	7
1	19	1	1	1	1	1	0	0	1	1	1	#NULL!	5	4	1	1	2	1	1	4	5	3	3	4	1	3	1	1	1	1	1	3	46	0	#NULL!	2	2	4
1	21	0	0	0	3	1	1	1	0	0	0	#NULL!	4	3	2	2	1	3	4	4	2	4	3	3	3	2	2	3	3	3	3	2	56	1	#NULL!	3	4	7
1	20	0	0	1	3	1	0	1	0	0	0	#NULL!	4	4	3	2	4	4	3	3	4	5	3	3	3	3	3	3	3	3	3	3	66	1	#NULL!	2	2	4
1	21	0	0	1	4	1	0	1	0	0	0	#NULL!	2	1	1	1	1	1	1	1	1	1	1	1	1	2	2	3	2	3	3	3	32	0	#NULL!	2	1	3
1	18	1	0	1	1	1	1	1	0	0	1	#NULL!	5	4	2	1	2	3	1	2	2	1	1	2	1	3	2	3	3	1	3	1	43	0	#NULL!	4	4	8
1	22	0	0	1	3	1	0	0	0	0	1	#NULL!	4	2	4	1	5	3	3	3	4	4	4	3	3	5	4	5	3	3	3	3	69	1	#NULL!	3	2	5
1	18	1	0	1	1	1	1	1	0	0	0	#NULL!	1	2	1	1	2	2	1	1	4	2	1	2	1	1	2	2	2	2	1	1	32	0	#NULL!	4	4	8
1	19	0	0	1	2	1	0	1	0	0	0	#NULL!	4	4	3	1	4	4	3	4	3	4	4	4	3	4	4	4	4	3	4	4	72	1	#NULL!	4	4	8
1	20	0	0	1	3	1	0	0	0	0	0	#NULL!	2	2	1	2	2	2	2	2	2	2	2	2	2	2	2	2	2	2	2	2	39	0	#NULL!	2	2	4
1	22	0	0	1	1	1	0	1	0	0	0	#NULL!	4	3	2	1	1	2	2	1	1	1	1	2	1	4	2	4	2	1	1	1	37	0	#NULL!	3	3	6
1	24	0	0	1	5	1	0	0	0	0	0	#NULL!	1	1	1	1	1	5	1	1	1	1	1	1	1	1	1	1	1	1	1	1	24	0	#NULL!	3	2	5
1	22	0	0	0	3	1	0	1	1	0	0	#NULL!	2	1	2	1	2	1	1	1	2	3	1	2	1	2	1	2	1	1	1	1	29	0	#NULL!	4	4	8
1	18	0	1	1	1	1	1	2	0	0	0	#NULL!	3	4	2	5	4	2	2	2	3	4	4	3	2	2	2	3	2	1	1	1	52	1	#NULL!	4	5	9
1	22	0	1	1	1	1	1	1	0	0	0	#NULL!	2	2	2	2	2	2	2	2	3	2	2	2	2	2	2	2	2	1	1	1	38	0	#NULL!	2	4	6
1	18	1	1	1	1	1	1	1	1	0	0	#NULL!	3	3	1	1	1	2	1	2	1	1	1	1	1	1	1	2	2	1	1	1	28	0	#NULL!	4	5	9
1	19	0	0	1	1	1	1	1	0	0	0	#NULL!	2	2	2	1	2	1	2	1	2	2	2	2	1	1	1	2	2	1	1	1	31	0	#NULL!	4	4	8
1	19	0	0	1	1	1	0	0	0	0	0	#NULL!	3	2	2	1	1	3	1	2	3	4	2	2	1	2	3	2	2	1	1	1	39	0	#NULL!	3	3	6
1	20	0	0	1	3	1	1	1	1	0	0	#NULL!	2	1	1	1	1	1	1	1	1	1	1	1	1	1	1	1	1	1	1	1	21	0	#NULL!	5	5	10
1	20	0	1	1	3	1	0	0	0	0	0	#NULL!	4	3	1	1	2	3	3	3	1	4	1	3	1	2	1	1	1	3	1	1	40	0	#NULL!	2	2	4
1	22	0	0	1	4	1	1	1	0	0	0	#NULL!	2	2	1	1	1	2	1	1	1	1	1	1	1	1	1	1	1	1	1	1	23	0	#NULL!	4	4	8
1	22	1	0	1	4	1	0	1	0	0	0	#NULL!	3	2	3	2	2	2	2	2	2	2	2	2	2	3	2	2	2	2	2	2	43	0	#NULL!	3	3	6
1	19	1	0	1	1	1	1	1	0	0	1	#NULL!	1	1	1	1	1	2	4	1	1	1	1	1	1	1	1	1	1	1	1	1	24	0	#NULL!	4	4	8
1	23	0	0	1	1	1	0	1	0	0	0	#NULL!	3	2	1	1	2	3	1	1	3	1	1	1	2	2	2	2	2	2	1	1	34	0	#NULL!	4	4	8
1	19	0	0	1	1	1	1	1	0	0	0	#NULL!	4	4	2	1	2	3	2	2	3	3	3	3	2	3	3	3	3	3	3	1	53	1	#NULL!	4	4	8
1	18	0	1	1	1	1	1	1	0	0	0	#NULL!	2	2	1	2	3	3	1	1	1	1	2	2	1	1	2	2	2	2	1	1	33	0	#NULL!	4	4	8
1	19	0	1	1	2	1	1	1	0	0	0	#NULL!	2	2	1	2	2	2	1	2	2	2	1	1	1	1	1	2	2	2	1	1	31	0	#NULL!	4	4	8
1	21	0	0	1	4	1	0	1	0	0	0	#NULL!	3	2	1	2	2	2	2	2	2	2	2	2	1	1	1	2	2	2	2	2	37	0	#NULL!	4	4	8
1	21	0	0	1	3	1	1	1	0	0	0	#NULL!	3	3	2	1	2	2	1	2	3	3	2	3	2	2	2	2	2	1	2	2	42	0	#NULL!	4	4	8
1	20	0	0	0	3	1	0	0	0	0	0	#NULL!	2	3	3	2	2	3	3	2	2	3	3	3	3	3	3	3	3	3	3	2	54	1	#NULL!	3	2	5
1	21	0	0	1	3	1	0	0	0	0	0	#NULL!	4	5	4	1	3	4	2	3	4	4	1	2	1	2	2	4	4	3	3	1	57	1	#NULL!	3	3	6
1	20	1	0	1	2	1	1	1	1	0	0	#NULL!	4	2	2	1	2	2	1	2	2	4	1	2	1	2	2	2	2	1	1	1	37	0	#NULL!	4	4	8
1	18	1	0	1	1	1	1	1	1	0	0	#NULL!	5	4	3	2	5	2	3	3	1	3	2	3	3	3	2	4	2	2	2	1	55	1	#NULL!	3	2	5
1	18	0	0	1	1	1	1	1	0	0	0	#NULL!	2	2	2	2	2	2	1	2	3	2	2	2	1	1	2	1	1	1	1	1	33	0	#NULL!	4	4	8
1	18	1	1	0	5	1	1	2	1	0	0	#NULL!	3	2	3	2	3	2	1	1	1	1	1	1	1	1	1	1	1	1	1	1	29	0	#NULL!	4	4	8
1	18	0	0	1	1	1	0	1	0	0	0	#NULL!	3	3	2	3	2	3	1	2	2	3	3	3	3	3	3	3	3	1	2	1	49	0	#NULL!	3	3	6
1	21	0	0	1	4	1	0	0	0	0	0	#NULL!	2	2	1	1	2	1	1	1	2	2	1	3	1	2	1	2	2	1	2	1	31	0	#NULL!	4	3	7
1	19	0	0	1	1	1	1	0	0	0	0	#NULL!	4	3	1	2	2	5	1	3	3	3	2	3	1	4	2	4	4	2	1	2	52	1	#NULL!	3	3	6
1	21	0	1	1	3	1	1	2	0	0	0	#NULL!	1	1	1	1	1	1	1	1	1	1	1	1	1	2	1	1	1	1	1	1	21	0	#NULL!	4	4	8
1	18	1	0	0	1	1	0	1	0	0	0	#NULL!	2	2	2	1	2	2	1	2	2	3	1	2	1	1	1	1	1	1	1	1	30	0	#NULL!	3	3	6
1	22	0	0	1	3	1	0	1	0	0	0	#NULL!	3	2	2	1	3	2	1	1	2	4	2	3	1	1	2	2	3	1	2	1	39	0	#NULL!	3	3	6
1	18	0	1	1	1	1	1	1	0	0	0	#NULL!	2	2	1	1	1	2	1	1	3	2	2	2	2	1	2	2	2	2	1	2	34	0	#NULL!	4	4	8
1	21	1	1	1	2	1	0	0	1	0	0	#NULL!	4	4	2	1	4	4	3	3	1	3	2	3	1	4	3	3	3	2	2	1	53	1	#NULL!	2	3	5
1	21	0	0	1	3	1	0	1	0	0	0	#NULL!	2	2	1	1	1	2	1	1	1	1	1	1	1	1	1	1	1	1	1	1	23	0	#NULL!	4	4	8
1	20	0	0	1	3	1	0	0	1	0	0	#NULL!	4	2	1	1	2	2	3	2	2	1	1	1	1	1	1	2	4	1	1	1	34	0	#NULL!	4	5	9
1	22	0	0	1	4	1	1	1	1	0	0	#NULL!	3	2	2	1	1	1	1	1	1	1	1	1	1	1	1	1	1	1	1	1	24	0	#NULL!	4	4	8
1	21	0	1	1	3	1	1	2	0	0	1	#NULL!	3	3	1	2	1	2	2	2	3	1	1	4	1	1	3	3	2	2	1	1	39	0	#NULL!	4	4	8
1	18	1	0	1	1	1	1	1	0	0	0	#NULL!	1	1	1	1	1	1	1	1	1	1	4	1	2	3	4	4	1	1	1	1	32	0	#NULL!	3	3	6
1	23	0	0	1	1	1	1	0	1	0	0	#NULL!	5	5	2	1	4	4	1	4	3	3	3	3	2	2	2	3	3	3	3	3	59	1	#NULL!	3	3	6
1	19	0	0	1	2	1	0	1	0	0	0	#NULL!	3	3	2	2	2	2	2	2	3	2	1	2	2	1	2	2	2	2	2	2	41	0	#NULL!	4	3	7
1	23	0	0	1	2	1	1	1	0	0	0	#NULL!	3	2	2	2	2	2	2	2	2	3	4	3	3	2	2	2	2	2	2	2	46	0	#NULL!	4	3	7
1	20	1	1	1	3	1	1	0	0	0	0	#NULL!	2	2	1	1	1	1	1	1	1	1	1	1	1	1	1	1	1	1	1	1	22	0	#NULL!	4	4	8
1	22	0	1	0	4	1	0	1	0	0	0	#NULL!	2	2	2	2	2	2	2	2	2	2	2	2	2	2	2	2	2	2	2	2	40	0	#NULL!	3	3	6
1	22	0	0	1	3	1	0	1	0	0	0	#NULL!	2	2	1	1	1	1	2	1	1	1	1	2	1	1	2	2	2	2	1	1	28	0	#NULL!	3	3	6
1	21	1	0	1	4	1	0	1	0	0	1	#NULL!	2	2	3	2	2	2	4	4	3	2	3	3	2	2	2	2	2	2	2	2	48	0	#NULL!	2	2	4
1	20	0	1	0	2	1	0	1	0	0	0	#NULL!	2	1	2	1	2	2	1	2	3	2	2	2	1	1	1	2	2	2	1	2	34	0	#NULL!	3	3	6
1	22	0	0	1	4	1	0	0	0	0	0	#NULL!	2	2	3	2	3	2	2	2	3	3	2	4	2	2	2	2	2	1	2	3	46	0	#NULL!	3	4	7
1	21	0	0	1	1	1	1	1	0	0	0	#NULL!	4	1	1	2	2	1	1	1	1	1	2	2	1	1	2	3	2	1	1	1	31	0	#NULL!	4	4	8
1	18	0	1	1	1	1	1	1	0	0	0	#NULL!	3	3	1	2	3	1	1	1	1	3	2	2	2	2	2	1	1	2	3	1	37	0	#NULL!	3	3	6
1	19	1	0	1	3	1	1	0	1	0	0	#NULL!	1	1	1	1	1	1	1	1	2	1	1	1	1	1	1	1	1	1	1	1	21	0	#NULL!	4	4	8
1	20	0	0	1	3	1	0	0	0	0	0	#NULL!	2	2	1	1	2	1	1	2	4	4	3	3	1	1	1	1	1	1	1	2	35	0	#NULL!	2	2	4
1	19	0	1	0	2	1	0	1	0	0	0	#NULL!	3	3	2	1	2	2	1	1	3	3	3	2	1	2	3	2	2	3	2	2	43	0	#NULL!	4	4	8
1	20	0	0	1	3	1	0	0	0	0	0	#NULL!	5	5	5	1	5	3	1	3	5	5	5	4	1	3	2	5	5	2	2	1	68	1	#NULL!	2	2	4
1	19	0	0	1	2	1	0	1	0	0	0	#NULL!	2	2	1	2	2	1	1	1	1	2	1	1	1	1	1	2	1	1	1	1	26	0	#NULL!	3	3	6
1	23	0	0	1	5	1	1	1	0	0	0	#NULL!	2	2	1	1	1	1	1	1	3	3	2	2	1	1	3	2	3	1	1	1	33	0	#NULL!	4	4	8
1	18	1	0	1	2	1	0	1	0	0	0	#NULL!	4	3	3	1	3	3	2	2	4	3	3	4	2	3	3	4	4	3	2	1	57	1	#NULL!	4	4	8
1	20	1	1	1	3	1	1	2	0	0	0	#NULL!	1	1	1	1	1	1	1	1	1	1	1	1	1	1	1	1	1	1	1	1	20	0	#NULL!	4	4	8
1	19	0	0	1	2	1	1	2	1	0	0	#NULL!	2	1	1	1	2	1	1	1	1	2	1	2	1	1	1	1	1	1	1	1	24	0	#NULL!	4	3	7
1	21	0	1	1	4	1	1	1	0	0	0	#NULL!	3	3	2	1	1	1	1	1	1	1	1	1	1	1	1	1	1	1	1	1	25	0	#NULL!	2	2	4
1	18	0	1	1	1	1	0	1	0	0	1	#NULL!	2	2	4	2	5	3	3	2	4	2	2	1	3	1	3	2	3	2	3	1	50	1	#NULL!	3	3	6
1	21	0	0	1	3	1	0	0	0	0	0	#NULL!	3	3	3	2	2	5	2	3	2	3	2	3	2	2	3	3	3	3	3	3	55	1	#NULL!	2	2	4
1	23	1	1	1	4	1	0	0	1	1	1	#NULL!	3	2	2	2	2	2	2	2	2	2	2	2	2	1	2	2	2	2	2	2	40	0	#NULL!	4	4	8
1	21	0	0	1	3	1	1	1	0	1	1	#NULL!	3	2	3	2	2	3	2	3	2	1	1	1	3	3	3	3	3	3	2	2	47	0	#NULL!	4	4	8
1	18	0	1	1	1	1	0	1	0	0	0	#NULL!	4	2	4	2	2	2	1	2	4	3	4	2	3	5	3	5	5	1	2	3	59	1	#NULL!	3	3	6
1	24	0	0	1	5	1	0	1	0	0	0	#NULL!	5	4	4	1	2	4	1	4	3	3	1	5	1	2	3	4	5	1	5	3	61	1	#NULL!	3	3	6
1	18	0	1	1	1	1	0	0	0	0	0	#NULL!	1	3	1	2	3	2	1	3	5	2	3	4	1	3	3	2	1	1	1	1	43	0	#NULL!	3	2	5
1	20	0	1	1	4	1	0	1	0	0	0	#NULL!	1	1	1	2	1	1	1	1	1	1	1	1	1	2	1	2	1	1	1	1	23	0	#NULL!	4	4	8
1	20	1	1	1	3	1	0	0	1	0	0	#NULL!	1	1	1	2	2	1	1	1	3	1	1	2	1	1	1	1	1	1	1	1	25	0	#NULL!	4	2	6
1	22	0	0	1	1	1	0	0	0	0	0	#NULL!	2	3	1	1	2	2	1	2	3	1	1	2	1	2	2	2	2	2	1	2	35	0	#NULL!	4	4	8
1	22	0	0	1	3	1	0	1	0	0	0	#NULL!	4	4	3	1	3	2	2	2	2	2	2	2	2	2	2	2	2	2	2	2	45	0	#NULL!	1	2	3
1	20	0	1	1	3	1	1	1	0	0	0	#NULL!	2	1	1	1	1	1	1	1	1	1	1	1	1	1	1	1	1	1	1	1	21	0	#NULL!	4	4	8
1	21	0	0	1	1	1	1	1	0	0	0	#NULL!	4	4	2	1	4	2	3	2	2	2	2	2	2	2	2	2	2	2	2	2	46	0	#NULL!	3	5	8
1	19	0	0	1	2	1	1	1	0	0	0	#NULL!	3	3	1	2	2	2	1	2	2	2	2	2	1	2	2	2	2	1	1	1	36	0	#NULL!	3	3	6
1	23	1	0	1	4	1	0	1	0	1	0	#NULL!	2	3	2	2	2	2	2	2	2	2	2	2	2	2	2	2	2	2	2	2	41	0	#NULL!	4	4	8
1	21	1	0	0	2	1	1	2	0	0	0	#NULL!	2	2	2	2	2	2	2	2	2	2	2	2	2	2	2	2	2	2	2	2	40	0	#NULL!	5	5	10
1	24	0	0	1	4	1	1	0	0	0	0	#NULL!	2	2	2	1	2	2	1	1	1	1	1	1	1	1	2	2	2	1	2	1	29	0	#NULL!	4	5	9
1	18	0	0	1	1	1	1	2	0	0	0	#NULL!	2	2	1	1	3	1	1	1	1	2	3	2	1	2	1	3	2	1	1	1	32	0	#NULL!	4	4	8
1	18	1	0	0	2	1	0	1	0	0	0	#NULL!	5	4	1	4	5	3	4	3	2	1	4	3	4	1	4	4	5	3	2	1	63	1	#NULL!	4	3	7
1	21	0	0	1	4	1	1	1	0	0	0	#NULL!	3	3	2	2	3	3	3	2	1	3	2	3	3	3	3	3	3	2	3	3	53	1	#NULL!	3	4	7
1	21	0	1	0	4	1	0	1	0	0	0	#NULL!	2	2	2	1	2	2	2	2	2	2	2	2	1	2	2	2	2	2	2	2	38	0	#NULL!	3	3	6
1	19	1	0	1	1	1	0	1	0	0	0	#NULL!	4	4	3	2	3	3	3	3	3	3	3	3	3	2	3	3	3	3	3	3	60	1	#NULL!	4	4	8
1	20	1	1	1	2	1	0	0	0	0	0	#NULL!	2	2	1	1	1	2	3	1	5	1	1	2	1	3	3	3	3	1	1	1	38	0	#NULL!	2	2	4
1	18	0	0	0	1	1	1	1	0	0	0	#NULL!	3	3	2	3	1	2	2	2	3	3	4	2	1	3	2	2	2	1	2	1	44	0	#NULL!	2	4	6
1	19	0	0	1	2	1	0	1	0	0	0	#NULL!	2	2	2	1	1	1	1	1	2	2	1	1	1	1	1	2	1	1	1	1	26	0	#NULL!	4	4	8
1	22	0	0	1	4	1	0	1	0	0	1	#NULL!	2	2	2	2	2	2	2	2	2	2	2	2	2	2	2	2	2	2	2	2	40	0	#NULL!	3	3	6
1	20	0	0	1	2	1	1	1	0	0	0	#NULL!	2	2	1	2	2	3	2	3	2	1	1	1	1	1	1	1	1	1	1	1	30	0	#NULL!	5	5	10
1	23	0	0	0	4	1	0	0	0	0	0	#NULL!	2	2	2	1	2	2	2	2	2	2	2	4	1	2	2	2	2	2	2	2	40	0	#NULL!	2	2	4
1	21	0	0	1	1	1	1	1	0	0	0	#NULL!	2	2	2	1	1	2	1	1	4	2	2	1	2	2	2	2	2	1	1	1	34	0	#NULL!	4	4	8
1	23	0	0	1	3	1	1	1	0	0	0	#NULL!	4	2	1	1	1	2	1	2	2	2	2	2	2	2	2	2	2	2	1	1	36	0	#NULL!	4	3	7
1	18	0	1	0	2	1	0	2	0	0	0	#NULL!	4	3	2	2	3	3	2	3	3	2	2	2	2	3	3	3	2	3	3	2	52	1	#NULL!	4	3	7
1	18	0	1	1	1	1	0	0	0	0	0	#NULL!	2	2	1	1	2	2	2	1	3	2	2	2	1	2	1	2	2	2	2	2	36	0	#NULL!	4	4	8
1	22	1	0	1	4	1	0	2	0	0	1	#NULL!	2	1	1	1	1	1	1	1	1	2	1	1	2	2	2	1	1	2	1	1	26	0	#NULL!	2	3	5
1	21	0	0	1	1	1	0	1	0	0	0	#NULL!	5	5	3	1	1	5	4	2	1	5	5	1	1	3	3	5	4	1	2	1	58	1	#NULL!	3	2	5
1	22	1	1	1	4	1	0	0	0	0	0	#NULL!	5	5	4	2	3	4	1	3	2	3	5	3	2	4	4	4	3	4	4	3	68	1	#NULL!	3	3	6
1	18	0	0	0	1	1	1	1	0	0	0	#NULL!	3	3	2	1	2	2	2	2	3	3	2	2	1	1	2	3	2	2	1	2	41	0	#NULL!	3	5	8
1	23	0	0	1	1	1	0	1	0	0	0	#NULL!	2	4	3	3	3	3	3	3	3	3	3	3	3	3	3	3	3	3	3	3	60	1	#NULL!	3	2	5
1	18	0	0	1	2	1	0	1	0	0	0	#NULL!	2	3	3	1	2	3	3	3	3	4	1	3	1	2	2	2	2	2	2	2	46	0	#NULL!	3	2	5
1	18	0	1	1	1	1	1	2	0	0	0	#NULL!	2	2	1	2	1	1	1	1	1	1	1	1	1	1	1	1	1	1	1	1	23	0	#NULL!	2	2	4
1	22	1	1	1	4	1	1	0	0	1	0	#NULL!	2	1	1	1	1	1	1	1	1	1	1	1	1	1	1	1	1	1	1	1	21	0	#NULL!	3	1	4
1	19	0	0	1	1	1	0	0	0	0	0	#NULL!	4	3	3	1	2	3	2	2	4	2	2	2	1	2	2	4	2	2	1	1	45	0	#NULL!	3	3	6
1	20	0	0	1	3	1	1	1	0	0	0	#NULL!	2	1	1	1	1	1	1	1	1	1	1	1	1	2	1	1	1	1	1	1	22	0	#NULL!	4	4	8
1	19	0	0	1	1	1	1	1	0	0	0	#NULL!	4	3	3	1	3	2	2	2	1	4	2	2	1	2	3	3	3	1	4	3	49	0	#NULL!	4	5	9
1	20	1	0	1	2	1	1	1	1	0	0	#NULL!	3	2	2	1	3	1	1	1	1	1	1	1	1	1	1	1	1	1	1	1	26	0	#NULL!	1	1	2
1	19	0	0	1	3	1	0	0	0	0	0	#NULL!	2	1	1	1	1	1	1	1	1	1	1	1	1	1	1	1	1	1	1	1	21	0	#NULL!	3	4	7
1	20	0	0	1	2	1	0	1	0	0	0	#NULL!	4	4	1	2	2	3	2	4	3	2	3	2	1	1	3	4	3	1	1	1	47	0	#NULL!	3	2	5
1	20	1	1	1	2	1	1	1	1	0	0	#NULL!	4	3	3	3	2	2	2	3	3	2	3	3	3	2	2	3	2	2	2	3	52	1	#NULL!	4	4	8
1	18	0	1	1	3	1	0	1	0	0	0	#NULL!	2	1	3	1	2	1	1	1	3	3	1	2	1	1	1	1	1	1	2	1	30	0	#NULL!	3	3	6
1	22	0	1	1	1	1	1	1	0	0	0	#NULL!	4	2	2	1	1	2	1	2	2	2	1	2	1	1	1	2	1	1	1	1	31	0	#NULL!	3	3	6
1	22	0	1	1	3	1	0	0	0	0	0	#NULL!	4	4	4	1	4	4	4	1	2	4	1	3	1	3	1	1	3	1	4	1	51	1	#NULL!	3	3	6
1	20	0	0	1	1	1	0	0	1	0	0	#NULL!	3	3	2	2	4	3	3	2	3	3	1	2	1	1	1	1	2	1	1	1	40	0	#NULL!	3	3	6
1	20	0	1	0	3	1	0	1	0	0	0	#NULL!	2	2	2	1	2	1	1	1	1	1	1	1	2	2	3	2	2	2	2	2	33	0	#NULL!	4	4	8
1	19	0	0	1	2	1	1	1	0	0	0	#NULL!	5	4	3	1	1	2	1	3	3	4	4	3	2	2	3	4	2	1	2	2	52	1	#NULL!	2	3	5
1	18	0	0	1	2	1	0	1	0	0	0	#NULL!	2	1	1	2	2	1	1	1	2	2	2	1	1	1	2	1	2	1	1	1	28	0	#NULL!	4	4	8
1	19	0	0	1	2	1	0	1	0	0	0	#NULL!	3	3	3	3	3	3	3	3	3	3	3	3	3	3	3	3	3	3	3	3	60	1	#NULL!	3	3	6
1	22	0	0	1	3	1	0	1	0	0	0	#NULL!	5	4	2	1	5	4	1	2	1	1	4	4	1	4	2	5	4	1	2	2	55	1	#NULL!	3	1	4
1	19	1	0	1	1	1	0	1	1	0	0	#NULL!	4	3	2	1	3	2	2	3	3	2	2	2	2	2	2	3	2	2	2	2	46	0	#NULL!	3	3	6
1	20	0	0	1	1	1	0	1	0	0	0	#NULL!	2	3	3	2	1	1	2	2	1	1	2	2	1	1	2	2	1	1	1	1	32	0	#NULL!	4	2	6
1	20	0	0	0	1	1	1	1	0	0	0	#NULL!	3	1	2	1	1	2	1	2	2	2	1	1	1	1	1	2	1	1	1	1	28	0	#NULL!	4	4	8
1	24	0	0	1	2	1	0	0	0	0	1	#NULL!	4	2	1	1	2	2	2	2	1	2	2	3	1	1	2	2	3	1	1	1	36	0	#NULL!	4	3	7
1	22	0	0	1	4	1	1	1	0	0	0	#NULL!	5	2	1	1	3	2	1	1	3	1	1	2	1	1	2	2	4	1	1	1	36	0	#NULL!	5	5	10
1	18	1	0	1	1	1	0	1	1	0	0	#NULL!	4	2	3	3	4	3	1	2	1	1	2	4	3	4	5	4	3	2	3	2	56	1	#NULL!	3	3	6
1	19	1	1	1	2	1	0	0	0	1	0	#NULL!	4	4	4	1	2	4	4	4	4	4	4	4	4	4	4	4	4	4	4	4	75	1	#NULL!	3	3	6
1	19	1	1	0	1	1	0	1	1	0	0	#NULL!	2	1	1	2	4	3	2	2	3	3	3	3	2	1	1	3	1	1	2	1	41	0	#NULL!	3	3	6
1	18	0	0	1	2	1	1	0	0	0	0	#NULL!	5	5	2	2	1	2	4	2	1	4	3	2	1	2	2	4	4	1	2	1	50	1	#NULL!	4	5	9
1	20	0	0	1	2	1	0	1	0	0	0	#NULL!	4	4	2	1	1	3	2	5	2	4	2	3	1	1	3	4	4	1	2	2	51	1	#NULL!	4	3	7
1	22	0	0	1	2	1	0	0	0	0	0	#NULL!	2	1	1	1	1	2	1	1	1	1	1	1	1	1	1	2	1	1	2	1	24	0	#NULL!	4	4	8
1	18	1	1	1	1	1	1	1	1	0	0	#NULL!	1	1	1	1	1	1	1	1	1	1	1	1	1	1	1	1	1	1	1	1	20	0	#NULL!	4	5	9
1	17	1	0	1	1	1	1	1	1	0	1	#NULL!	3	3	3	3	3	3	3	3	3	3	3	3	3	3	3	3	3	3	3	3	60	1	#NULL!	4	5	9
1	20	0	0	0	2	1	0	1	0	0	0	#NULL!	2	3	3	1	3	3	2	2	3	3	3	3	1	2	2	2	2	2	2	1	45	0	#NULL!	3	3	6
1	19	1	0	1	2	1	1	2	0	1	1	#NULL!	2	2	1	2	1	1	1	1	2	1	1	1	1	2	2	1	1	1	1	1	26	0	#NULL!	4	4	8
1	18	0	0	1	2	1	0	1	0	0	0	#NULL!	3	3	3	3	3	3	3	3	3	3	3	3	3	3	1	3	2	2	3	3	56	1	#NULL!	3	3	6
1	19	0	1	1	1	1	1	2	1	0	0	#NULL!	5	4	1	2	3	2	1	1	4	2	5	5	2	2	2	1	2	1	1	3	49	0	#NULL!	5	5	10
1	18	0	0	1	1	1	1	1	1	0	0	#NULL!	2	2	2	3	3	2	1	3	2	2	2	3	2	2	2	2	2	1	2	2	42	0	#NULL!	3	4	7
1	19	1	0	1	1	1	0	0	0	0	0	#NULL!	3	3	2	2	2	2	2	2	2	2	2	1	1	3	2	3	2	1	2	2	41	0	#NULL!	3	3	6
1	18	0	0	1	1	1	1	1	1	0	0	#NULL!	1	2	1	2	1	1	1	1	2	1	1	1	1	1	1	2	1	1	1	1	24	0	#NULL!	4	4	8
1	20	0	1	1	1	1	1	1	0	0	0	#NULL!	4	4	3	1	2	2	1	2	2	3	2	2	1	2	2	4	3	2	2	1	45	0	#NULL!	4	4	8
1	22	0	0	1	3	1	0	1	0	0	0	#NULL!	3	2	1	1	2	2	2	1	2	1	1	1	1	1	1	1	1	1	2	1	28	0	#NULL!	2	4	6
1	20	0	1	1	2	1	0	1	0	0	0	#NULL!	4	1	1	2	2	1	1	1	2	1	1	1	1	1	1	1	1	1	1	1	26	0	#NULL!	4	3	7
1	20	0	1	1	2	1	0	0	1	0	0	#NULL!	2	2	1	2	2	1	2	1	1	2	1	1	1	2	1	1	1	1	1	1	27	0	#NULL!	4	4	8
1	19	0	1	1	2	1	1	1	1	0	0	#NULL!	3	3	2	2	2	2	5	2	3	2	2	2	2	2	2	2	2	3	2	2	47	0	#NULL!	4	4	8
1	18	0	0	1	2	1	1	1	0	0	0	#NULL!	4	3	3	3	3	3	3	3	3	3	3	3	3	3	3	3	3	3	3	3	61	1	#NULL!	4	4	8
1	18	0	1	1	1	1	1	0	1	0	1	#NULL!	2	1	1	2	3	3	2	3	2	4	4	4	3	3	4	4	4	4	5	2	60	1	#NULL!	3	3	6
1	21	0	1	1	2	1	1	1	0	0	0	#NULL!	3	3	2	3	2	3	5	2	1	2	3	2	2	1	1	2	2	2	1	2	44	0	#NULL!	3	2	5
1	18	0	1	1	1	1	1	0	1	0	0	#NULL!	3	3	1	1	3	2	1	1	3	1	2	5	2	1	1	1	1	1	3	2	38	0	#NULL!	3	4	7
1	20	0	1	1	2	1	0	1	0	0	0	#NULL!	5	5	3	2	4	3	4	2	4	4	3	3	2	5	5	5	5	4	5	5	78	1	#NULL!	4	4	8
1	18	0	0	1	1	1	1	1	1	0	0	#NULL!	3	4	2	2	3	3	3	2	4	3	2	3	3	3	3	3	2	1	3	2	54	1	#NULL!	4	2	6
1	18	0	0	0	1	1	1	0	1	0	0	#NULL!	1	1	1	1	1	2	4	1	1	1	1	1	1	1	1	2	1	1	1	1	25	0	#NULL!	4	4	8
1	18	1	0	1	1	1	0	0	0	0	1	#NULL!	4	1	1	4	1	4	2	4	4	1	2	2	4	3	4	4	4	2	3	4	58	1	#NULL!	1	2	3
1	19	0	1	1	1	1	1	0	0	0	0	#NULL!	1	4	5	5	4	1	5	4	4	5	5	5	4	5	5	5	5	5	5	5	87	1	#NULL!	3	2	5
1	19	1	0	1	1	1	0	1	0	0	0	#NULL!	4	3	2	2	4	4	2	4	2	4	4	4	4	4	4	5	4	2	2	3	67	1	#NULL!	4	4	8
1	21	0	1	0	1	1	0	0	0	0	0	#NULL!	3	1	3	1	1	1	2	1	3	2	1	3	1	2	1	4	1	1	1	1	34	0	#NULL!	4	4	8
1	19	0	1	1	2	1	1	1	0	0	0	#NULL!	4	2	1	1	2	2	1	2	2	3	2	2	1	2	2	2	1	2	1	1	36	0	#NULL!	4	4	8
1	23	0	0	1	5	1	0	1	1	0	0	#NULL!	3	2	4	1	1	2	2	1	2	2	1	2	1	2	1	2	2	1	2	1	35	0	#NULL!	3	3	6
1	24	0	1	1	4	1	0	0	0	0	1	#NULL!	1	1	2	1	1	1	1	1	2	1	1	2	1	1	1	1	1	1	1	2	24	0	#NULL!	2	3	5
1	21	0	0	0	5	1	1	1	0	0	0	#NULL!	2	3	2	3	2	2	1	2	2	3	2	2	1	2	2	3	3	3	2	1	43	0	#NULL!	4	4	8
1	20	0	0	1	2	1	0	0	0	0	0	#NULL!	5	5	2	1	5	3	2	2	5	5	5	5	3	4	5	5	5	4	1	1	73	1	#NULL!	2	2	4
1	19	0	0	1	2	1	1	1	0	0	0	#NULL!	2	2	2	1	2	1	1	1	1	2	2	1	1	2	2	3	2	2	1	1	32	0	#NULL!	5	4	9
1	20	0	1	1	3	1	1	1	0	0	0	#NULL!	4	2	1	1	1	1	1	1	3	4	2	4	1	1	1	3	2	1	1	1	36	0	#NULL!	2	2	4
1	19	1	0	0	5	1	1	1	1	0	0	#NULL!	3	3	3	2	2	3	3	3	3	2	2	3	3	2	2	5	3	2	2	2	53	1	#NULL!	3	1	4
1	20	0	0	1	1	1	1	1	0	0	0	#NULL!	2	3	3	2	2	3	1	3	3	3	1	2	3	3	4	4	3	4	3	3	55	1	#NULL!	4	4	8
1	21	1	1	1	4	1	0	1	0	0	0	#NULL!	4	1	1	2	1	4	1	2	1	4	3	1	1	1	1	1	2	1	1	1	34	0	#NULL!	2	2	4
1	21	0	0	0	2	1	0	0	0	0	0	#NULL!	3	3	3	1	3	2	1	1	2	3	4	4	3	1	3	3	1	2	2	2	47	0	#NULL!	4	2	6
1	18	1	1	0	1	1	0	1	0	0	0	#NULL!	4	3	4	3	4	3	3	3	4	5	4	5	4	3	4	4	3	4	5	4	76	1	#NULL!	3	3	6
1	22	1	0	0	4	1	0	0	0	0	0	#NULL!	1	2	1	1	2	2	1	2	3	3	3	2	2	2	3	4	3	2	2	1	42	0	#NULL!	1	1	2
1	18	0	0	1	1	1	0	1	0	0	0	#NULL!	4	5	2	1	2	4	2	3	3	3	3	4	2	2	4	5	5	2	1	2	59	1	#NULL!	3	2	5
1	18	0	1	1	2	1	0	0	0	0	0	#NULL!	4	2	2	1	2	2	2	2	3	2	1	2	2	1	1	1	1	1	1	1	34	0	#NULL!	5	5	10
1	19	0	1	1	2	1	0	1	0	1	1	#NULL!	3	2	2	1	2	1	1	1	2	4	2	2	2	2	2	1	2	1	1	1	35	0	#NULL!	3	3	6
1	22	0	1	1	4	1	0	1	0	0	0	#NULL!	3	3	2	1	2	2	2	3	2	1	1	2	2	1	2	1	1	1	2	1	35	0	#NULL!	4	2	6
1	21	0	0	1	2	1	1	2	0	0	0	#NULL!	2	2	1	1	1	3	1	1	2	1	1	1	1	1	1	1	1	1	1	1	25	0	#NULL!	5	5	10
1	21	0	0	1	2	1	1	1	0	0	0	#NULL!	2	2	1	1	1	2	1	1	1	2	1	1	1	1	1	1	1	1	1	1	24	0	#NULL!	3	3	6
1	19	0	1	1	2	1	0	1	0	0	0	#NULL!	3	3	3	1	2	2	2	1	3	2	2	2	1	3	2	2	2	1	2	1	40	0	#NULL!	3	3	6
1	20	0	0	1	3	1	1	1	0	0	0	#NULL!	2	2	2	2	1	2	1	1	1	1	1	2	1	1	2	2	2	1	1	1	29	0	#NULL!	4	4	8
1	17	0	1	1	1	1	0	1	1	0	0	#NULL!	1	1	1	1	1	1	1	1	1	1	1	1	2	1	1	1	1	1	1	1	21	0	#NULL!	4	4	8
1	19	0	0	1	1	1	0	0	0	0	1	#NULL!	3	2	2	3	2	3	2	3	4	4	3	2	1	2	2	3	2	1	2	1	47	0	#NULL!	2	2	4
1	23	0	0	1	1	1	1	0	1	0	0	#NULL!	2	2	2	1	2	1	1	1	1	2	1	2	1	1	2	1	1	1	1	1	27	0	#NULL!	4	4	8
1	20	0	0	0	2	1	0	1	1	0	0	#NULL!	3	3	5	1	4	3	3	3	4	4	2	3	3	3	2	3	3	2	5	1	60	1	#NULL!	1	2	3
1	19	0	1	0	2	1	1	1	0	0	0	#NULL!	3	3	3	1	2	2	1	1	3	3	2	2	1	3	3	3	3	5	2	2	48	0	#NULL!	4	3	7
1	19	0	1	1	2	1	0	1	0	0	1	#NULL!	4	4	3	1	3	5	5	5	4	4	4	4	4	5	5	5	5	2	3	5	80	1	#NULL!	3	3	6
1	18	0	0	1	1	1	0	1	1	0	0	#NULL!	1	1	1	1	1	1	2	1	1	1	1	1	2	1	1	1	2	1	1	2	24	0	#NULL!	4	5	9
1	18	0	1	1	2	1	0	1	0	0	0	#NULL!	2	2	2	2	2	2	1	2	2	2	1	2	1	2	2	2	2	2	2	2	37	0	#NULL!	3	2	5
1	19	0	0	1	2	1	1	0	0	0	0	#NULL!	4	4	4	4	4	3	3	3	3	2	2	2	2	2	2	2	2	2	2	2	54	1	#NULL!	4	4	8
1	19	0	0	1	2	1	0	0	0	0	0	#NULL!	3	3	1	1	2	1	1	1	2	3	1	1	1	1	1	1	1	1	1	1	28	0	#NULL!	3	3	6
1	19	1	0	1	1	1	0	1	1	0	0	#NULL!	3	3	2	1	3	2	2	2	3	2	2	2	2	2	2	2	2	2	2	2	43	0	#NULL!	3	2	5
1	21	1	1	1	3	1	0	1	0	0	0	#NULL!	1	1	1	1	1	1	1	1	1	1	1	1	1	1	1	1	1	1	1	1	20	0	#NULL!	3	3	6
1	19	0	0	1	2	1	0	1	0	0	0	#NULL!	2	2	3	2	2	2	1	2	2	2	2	2	2	2	2	2	2	2	2	2	40	0	#NULL!	3	3	6
1	18	0	1	1	2	1	0	0	0	0	0	#NULL!	2	1	1	1	1	1	1	1	1	1	1	1	1	1	1	1	1	1	1	1	21	0	#NULL!	4	4	8
1	19	0	0	0	1	1	0	1	0	0	0	#NULL!	4	4	3	3	3	3	4	2	2	3	3	2	3	3	2	4	4	3	3	3	61	1	#NULL!	3	3	6
1	22	0	0	1	4	1	0	1	0	0	0	#NULL!	4	3	2	1	2	2	2	2	3	3	2	2	1	2	3	2	2	1	2	1	42	0	#NULL!	3	3	6
1	20	1	1	1	3	1	0	1	0	0	0	#NULL!	2	2	2	1	2	2	2	2	2	2	2	2	2	2	2	2	2	2	2	2	39	0	#NULL!	3	2	5
1	19	0	1	1	2	1	0	0	0	0	0	#NULL!	4	3	2	2	2	3	3	3	3	4	2	4	1	1	2	3	2	1	2	1	48	0	#NULL!	3	2	5
1	21	0	0	0	3	1	1	1	0	0	0	#NULL!	5	5	1	5	1	5	1	1	3	3	3	3	1	2	2	2	2	2	1	1	49	0	#NULL!	4	4	8
1	24	0	0	1	2	1	1	0	0	0	0	#NULL!	3	2	1	2	2	3	3	2	1	2	2	2	2	2	2	2	2	2	2	1	40	0	#NULL!	3	3	6
1	20	1	1	1	3	1	0	1	0	0	0	#NULL!	4	4	3	2	3	3	1	1	1	4	4	4	4	4	4	4	4	4	4	2	64	1	#NULL!	4	5	9
1	22	0	1	1	4	1	0	1	0	0	0	#NULL!	3	1	1	2	1	1	1	1	2	4	2	3	1	2	1	2	2	1	1	1	33	0	#NULL!	4	2	6
1	18	0	0	0	1	1	0	1	0	0	0	#NULL!	2	2	2	2	2	2	2	2	2	2	2	2	2	2	2	2	2	2	2	2	40	0	#NULL!	4	4	8
1	21	0	1	0	4	1	0	0	0	0	1	#NULL!	4	3	2	1	2	2	1	2	3	3	3	3	2	2	2	2	2	1	1	1	42	0	#NULL!	3	2	5
1	21	0	0	1	3	1	0	1	0	0	0	#NULL!	2	2	1	3	2	2	1	2	2	1	1	1	1	1	2	3	2	1	1	1	32	0	#NULL!	2	2	4
1	19	0	0	1	4	1	0	0	1	0	0	#NULL!	3	3	2	1	4	3	1	2	3	4	1	2	1	1	1	1	1	1	2	1	38	0	#NULL!	3	3	6
1	18	0	0	1	2	2	1	1	0	0	0	#NULL!	1	1	1	2	1	1	1	1	1	1	1	1	1	1	1	1	1	1	1	1	21	0	#NULL!	4	4	8
1	22	0	0	1	4	1	0	0	0	0	0	#NULL!	3	3	4	2	2	2	1	1	4	3	2	4	2	1	2	3	2	2	4	3	50	1	#NULL!	3	2	5
1	21	0	0	0	4	1	0	1	0	0	0	#NULL!	3	2	2	1	1	2	1	1	4	4	2	3	1	1	3	3	2	2	3	1	42	0	#NULL!	3	2	5
1	20	0	0	0	2	1	1	1	0	0	0	#NULL!	3	2	1	1	2	2	1	1	1	1	1	1	1	1	1	1	1	1	1	1	25	0	#NULL!	4	4	8
1	20	1	1	1	3	1	0	0	0	0	0	#NULL!	1	1	2	1	1	2	1	1	1	3	1	2	1	1	2	1	1	1	1	1	26	0	#NULL!	3	2	5
1	21	0	1	1	4	1	1	1	0	0	0	#NULL!	2	2	2	1	1	2	2	1	2	2	1	1	1	1	1	1	1	1	1	1	27	0	#NULL!	3	4	7
1	23	0	0	1	5	1	1	1	0	0	0	#NULL!	5	4	3	1	3	3	1	3	3	3	3	1	1	1	1	3	3	3	1	1	47	0	#NULL!	4	4	8
1	22	0	0	1	4	1	0	1	0	0	0	#NULL!	3	3	4	1	2	3	1	3	3	3	3	3	2	2	2	2	2	1	2	2	47	0	#NULL!	4	4	8
1	18	0	0	0	1	1	1	1	0	0	0	#NULL!	2	2	1	1	2	1	1	1	2	1	1	2	1	3	2	3	3	2	1	1	33	0	#NULL!	4	4	8
1	21	0	0	1	2	1	0	1	0	0	0	#NULL!	2	2	1	1	1	1	1	1	1	1	1	1	1	1	1	1	1	1	1	1	22	0	#NULL!	1	1	2
1	18	0	0	1	1	1	1	1	0	0	0	#NULL!	2	2	1	2	2	2	1	2	3	2	1	1	1	1	2	1	2	2	2	1	33	0	#NULL!	3	4	7
1	20	0	0	1	3	1	1	1	0	0	0	#NULL!	3	3	1	1	2	2	1	2	4	4	1	4	4	1	2	4	4	4	1	2	50	1	#NULL!	4	4	8
1	21	0	0	1	2	1	0	1	0	0	0	#NULL!	3	3	1	2	1	2	1	2	2	3	1	1	1	2	1	2	2	1	1	1	33	0	#NULL!	3	3	6
1	23	1	0	1	5	1	0	0	0	0	1	#NULL!	4	4	4	1	4	4	1	4	4	3	3	3	2	3	3	3	3	3	2	3	61	1	#NULL!	2	2	4
1	22	0	0	1	2	1	0	1	0	0	0	#NULL!	2	3	1	1	2	2	1	1	2	2	2	1	2	2	2	2	2	1	1	1	33	0	#NULL!	3	2	5
1	23	0	0	1	2	1	1	1	0	0	0	#NULL!	2	1	1	2	2	1	3	1	3	2	1	1	1	1	1	1	2	2	1	1	30	0	#NULL!	4	4	8
1	20	0	1	1	2	1	0	1	1	0	0	#NULL!	3	1	1	1	1	1	1	1	1	1	1	1	1	1	1	1	1	1	1	1	22	0	#NULL!	5	4	9
1	20	1	1	1	3	1	0	1	0	0	0	#NULL!	3	2	2	2	2	2	2	2	1	3	2	2	1	2	2	2	2	2	1	2	39	0	#NULL!	3	3	6
1	19	0	0	1	2	1	1	1	0	0	0	#NULL!	5	2	2	1	2	2	2	2	2	2	2	2	1	2	2	2	3	2	3	1	42	0	#NULL!	3	3	6
1	19	1	0	0	2	1	0	0	1	0	0	#NULL!	3	1	1	1	2	1	2	1	2	2	1	1	1	3	2	3	3	2	1	1	34	0	#NULL!	4	4	8
1	22	1	0	1	5	1	0	1	0	0	1	#NULL!	4	3	2	1	2	2	1	2	3	4	3	2	2	4	3	3	2	2	2	1	48	0	#NULL!	3	2	5
1	23	0	0	1	5	1	0	1	0	0	0	#NULL!	4	3	2	2	3	2	2	2	4	3	3	2	2	2	2	2	3	1	2	2	48	0	#NULL!	2	2	4
1	18	1	0	0	1	1	0	1	0	0	0	#NULL!	2	2	1	2	1	2	1	2	2	1	2	1	2	1	2	2	1	1	1	1	30	0	#NULL!	4	3	7
1	18	0	0	1	2	1	0	1	1	0	0	#NULL!	3	4	2	1	2	1	1	1	3	4	2	2	1	2	2	2	1	1	1	1	37	0	#NULL!	3	2	5
1	20	0	0	1	2	1	0	1	0	0	0	#NULL!	3	3	3	3	3	3	1	3	3	3	3	3	3	3	3	3	3	3	2	2	56	1	#NULL!	4	4	8
1	20	1	1	0	3	1	1	2	0	0	0	#NULL!	5	5	4	3	3	3	3	3	3	4	2	2	2	2	2	3	3	3	3	3	61	1	#NULL!	2	3	5
1	21	0	1	1	5	1	0	1	0	0	0	#NULL!	1	1	1	3	1	1	1	1	1	1	1	1	1	2	2	2	1	1	1	1	25	0	#NULL!	4	4	8
1	22	0	0	1	5	1	1	1	0	0	0	#NULL!	5	5	2	1	3	4	1	1	5	4	1	2	1	3	1	5	3	1	2	1	51	1	#NULL!	4	2	6
1	23	0	0	1	5	1	0	1	0	0	0	#NULL!	2	3	3	2	2	3	2	2	3	2	2	2	2	3	2	2	2	2	2	3	46	0	#NULL!	3	4	7
1	20	1	1	0	3	1	0	1	0	0	0	#NULL!	1	1	1	3	3	3	3	3	3	3	3	3	3	3	3	3	3	3	3	3	54	1	#NULL!	2	2	4
1	19	0	0	1	2	1	0	1	0	0	0	#NULL!	4	3	1	2	2	2	1	1	2	4	2	3	2	1	3	2	2	1	1	1	40	0	#NULL!	4	3	7
1	21	0	0	1	3	1	0	0	0	0	0	#NULL!	5	1	1	1	1	1	1	1	1	4	1	1	1	1	1	1	1	1	1	1	27	0	#NULL!	4	5	9
1	19	0	0	0	2	1	1	1	0	0	1	#NULL!	4	4	1	2	2	3	1	2	4	2	2	3	2	2	2	2	2	2	1	2	45	0	#NULL!	2	4	6
1	22	0	0	1	3	1	1	0	0	0	0	#NULL!	4	4	4	1	4	5	3	5	4	4	4	4	2	2	4	4	3	3	4	1	69	1	#NULL!	2	3	5
1	22	1	0	1	4	1	0	0	0	0	0	#NULL!	5	5	1	1	5	2	1	1	5	1	4	4	1	1	1	4	2	1	1	1	47	0	#NULL!	1	1	2
1	18	0	1	0	2	1	0	2	0	0	0	#NULL!	4	2	2	2	2	2	1	1	1	2	2	2	1	2	1	1	1	1	1	1	32	0	#NULL!	4	3	7
1	19	0	1	0	2	1	1	1	0	0	0	#NULL!	4	3	2	3	3	2	1	1	2	1	1	3	1	2	2	2	2	1	3	2	41	0	#NULL!	4	4	8
1	21	0	0	1	4	1	0	0	0	0	0	#NULL!	4	5	2	1	1	1	1	1	2	4	4	1	1	1	1	1	1	1	1	1	35	0	#NULL!	4	4	8
1	22	0	0	1	4	1	0	1	0	0	0	#NULL!	3	3	3	3	3	3	3	3	3	3	3	3	3	3	3	3	3	3	3	3	60	1	#NULL!	3	3	6
1	21	0	0	0	3	1	0	1	0	0	0	#NULL!	4	3	1	2	1	2	1	2	3	3	3	3	1	3	2	2	2	1	1	1	41	0	#NULL!	3	3	6
1	21	0	0	1	4	1	0	0	0	0	0	#NULL!	5	2	2	2	1	2	1	2	5	1	1	1	1	1	1	1	1	2	1	2	35	0	#NULL!	3	3	6
1	20	1	0	1	4	1	0	0	0	0	0	#NULL!	3	1	1	1	1	2	2	2	4	1	1	1	1	1	1	1	1	1	1	1	28	0	#NULL!	1	1	2
1	22	0	1	1	4	1	0	2	0	0	0	#NULL!	1	1	1	2	1	1	1	1	3	2	1	2	1	1	1	1	1	1	1	1	25	0	#NULL!	4	2	6
1	21	0	0	1	2	1	1	2	0	0	0	#NULL!	3	3	2	1	2	2	1	1	1	2	2	2	2	1	2	2	2	1	2	1	35	0	#NULL!	4	4	8
1	22	0	1	1	4	1	0	1	0	0	0	#NULL!	2	2	2	2	2	2	2	1	2	2	1	2	1	2	1	2	2	2	2	1	35	0	#NULL!	3	4	7
1	23	0	0	1	4	1	1	1	0	0	0	#NULL!	4	3	4	1	3	3	1	2	2	3	3	3	2	2	2	1	2	1	4	3	49	0	#NULL!	3	4	7
1	19	1	0	0	2	1	0	1	0	0	0	#NULL!	4	2	4	3	2	2	1	2	5	2	3	3	1	2	1	2	1	1	1	1	43	0	#NULL!	4	4	8
1	22	0	0	1	4	1	0	1	0	0	0	#NULL!	3	3	2	1	2	2	1	2	2	3	4	4	2	2	2	2	2	2	2	1	44	0	#NULL!	3	3	6
1	23	0	0	1	5	1	0	0	0	0	1	#NULL!	4	2	3	2	1	2	2	1	1	3	1	1	1	1	1	1	1	1	1	1	31	0	#NULL!	3	3	6
1	21	1	1	1	4	1	1	1	0	0	0	#NULL!	2	2	1	1	1	1	1	1	1	4	1	1	1	3	1	2	1	1	1	1	28	0	#NULL!	4	4	8
1	20	0	1	0	3	1	1	2	0	0	0	#NULL!	3	3	2	2	2	2	2	2	2	1	1	2	1	2	2	2	2	2	2	2	39	0	#NULL!	4	4	8
1	21	0	1	1	4	1	0	1	0	0	0	#NULL!	3	3	2	2	2	3	1	2	2	4	2	1	1	2	2	5	3	1	1	1	43	0	#NULL!	3	2	5
1	19	0	0	1	5	1	0	0	0	0	0	#NULL!	2	2	2	2	2	2	2	2	2	1	1	1	1	1	2	2	1	1	1	1	31	0	#NULL!	3	3	6
1	22	0	1	1	4	1	0	1	0	0	0	#NULL!	2	1	1	1	1	1	1	1	1	2	1	2	1	1	1	1	1	1	1	1	23	0	#NULL!	2	2	4
1	23	0	1	1	4	1	0	1	0	0	0	#NULL!	1	1	1	1	1	1	1	1	1	1	1	1	1	1	1	1	1	1	1	1	20	0	#NULL!	4	3	7
1	21	0	0	1	3	1	1	1	0	0	0	#NULL!	1	2	1	1	1	2	1	1	3	1	1	1	1	2	1	2	1	1	1	1	26	0	#NULL!	4	4	8
1	20	0	0	1	4	1	1	0	0	0	0	#NULL!	3	3	3	1	2	3	2	2	2	4	4	3	1	3	3	4	3	2	2	2	52	1	#NULL!	2	3	5
1	23	1	0	1	5	1	0	1	0	0	1	#NULL!	4	3	3	1	3	3	2	3	3	2	2	2	3	2	3	3	3	4	2	2	53	1	#NULL!	2	2	4
1	23	0	0	1	2	1	1	1	0	0	0	#NULL!	4	3	2	2	3	3	3	2	2	4	3	1	1	1	2	2	2	1	2	2	45	0	#NULL!	4	3	7
1	22	0	1	1	4	1	0	0	0	0	0	#NULL!	3	3	1	1	2	2	1	2	4	2	2	1	1	1	1	1	1	2	1	2	34	0	#NULL!	4	2	6
1	19	0	1	1	1	1	1	1	1	0	0	#NULL!	3	5	4	5	2	3	3	3	2	1	1	1	1	1	1	1	3	2	3	3	48	0	#NULL!	2	2	4
1	21	1	1	1	5	1	0	1	0	0	0	#NULL!	2	4	3	2	2	4	4	3	3	4	3	3	3	3	3	3	1	2	3	2	57	1	#NULL!	3	3	6
1	18	0	0	0	4	1	1	0	0	0	0	#NULL!	2	1	1	2	1	1	1	1	1	1	1	1	1	1	1	1	1	1	1	1	22	0	#NULL!	5	5	10
1	21	0	1	1	4	1	1	1	0	0	0	#NULL!	5	5	5	5	5	5	5	3	3	3	4	3	4	3	1	4	4	2	3	4	76	1	#NULL!	4	4	8
1	20	0	0	1	4	1	0	0	0	0	0	#NULL!	1	1	1	1	1	1	1	1	3	2	1	1	1	1	1	1	1	1	1	1	23	0	#NULL!	3	3	6
1	20	1	0	1	2	1	0	1	0	0	0	#NULL!	2	1	1	1	2	1	1	1	3	2	1	1	1	2	1	2	2	2	1	1	29	0	#NULL!	4	4	8
1	19	0	1	1	3	1	0	1	0	0	1	#NULL!	3	3	3	3	3	3	1	2	2	3	3	2	1	2	2	4	4	1	2	1	48	0	#NULL!	4	3	7
1	19	0	0	1	2	1	0	1	0	0	0	#NULL!	4	3	4	1	3	2	1	1	5	5	5	5	5	4	5	3	4	5	3	4	72	1	#NULL!	3	3	6
1	23	0	0	1	3	1	1	1	0	0	0	#NULL!	3	2	2	1	1	1	1	1	1	1	1	1	1	1	1	1	1	1	1	1	24	0	#NULL!	4	4	8
1	21	0	1	1	4	1	0	1	0	0	0	#NULL!	2	1	2	1	2	2	1	1	1	3	2	2	1	3	2	2	2	1	2	1	34	0	#NULL!	4	2	6
1	23	1	0	1	4	1	0	0	0	0	0	#NULL!	3	3	3	1	2	2	2	2	3	3	2	1	1	1	2	3	2	2	3	2	43	0	#NULL!	4	4	8
1	22	1	0	1	4	1	0	0	0	0	0	#NULL!	4	2	2	1	3	3	3	2	2	2	4	2	2	1	3	2	2	2	2	2	46	0	#NULL!	2	2	4
1	21	0	1	1	4	1	0	0	0	0	0	#NULL!	2	1	1	4	2	2	2	2	2	4	2	2	1	3	2	3	2	1	1	1	40	0	#NULL!	4	2	6
1	21	0	0	1	4	1	1	2	0	0	1	#NULL!	4	4	4	4	4	3	3	3	3	3	3	3	3	3	3	3	3	3	3	3	65	1	#NULL!	3	3	6
1	22	0	0	1	4	1	1	0	0	0	0	#NULL!	3	2	4	1	2	2	1	2	1	5	2	3	1	3	2	2	1	1	1	1	40	0	#NULL!	3	3	6
1	22	0	1	1	4	1	0	1	0	0	0	#NULL!	4	2	2	2	3	2	1	2	5	2	1	3	1	3	2	1	3	2	2	1	44	0	#NULL!	3	3	6
1	20	0	0	1	2	1	1	1	0	0	0	#NULL!	5	3	3	3	3	3	3	3	3	2	2	2	4	3	2	2	2	3	4	3	58	1	#NULL!	3	4	7
1	20	1	0	1	3	1	0	1	1	0	0	#NULL!	2	2	2	2	2	2	1	1	1	1	1	2	1	2	2	2	1	1	1	1	30	0	#NULL!	4	4	8
1	19	1	0	1	1	1	0	1	0	0	0	#NULL!	1	1	2	2	2	2	2	2	2	2	2	2	2	2	2	2	2	2	2	2	38	0	#NULL!	4	4	8
1	20	0	0	1	2	1	0	0	0	0	1	#NULL!	4	4	3	3	3	4	2	4	4	3	3	4	3	4	2	4	3	4	4	3	68	1	#NULL!	2	2	4
1	19	0	0	1	2	1	1	1	0	0	0	#NULL!	2	1	1	1	1	1	1	1	1	2	1	1	1	1	1	1	1	1	1	1	22	0	#NULL!	4	5	9
1	22	1	0	1	3	1	0	1	0	0	0	#NULL!	3	2	2	1	3	2	1	1	2	2	2	2	2	2	2	2	2	2	2	2	39	0	#NULL!	3	3	6
1	18	0	0	0	1	1	0	1	0	0	0	#NULL!	2	2	2	1	3	1	1	1	3	3	3	3	1	2	2	2	3	2	2	1	40	0	#NULL!	4	4	8
1	24	0	1	1	4	1	1	1	0	0	0	#NULL!	2	2	2	3	2	2	4	1	2	2	2	2	2	2	2	2	2	1	2	1	40	0	#NULL!	4	4	8
1	18	1	1	1	2	1	1	2	1	0	0	#NULL!	3	3	3	1	1	1	1	1	1	1	1	1	1	1	1	1	1	1	1	1	26	0	#NULL!	1	1	2
1	18	0	1	1	2	1	0	1	0	0	0	#NULL!	1	1	1	1	1	1	1	1	1	1	1	1	1	1	1	1	1	1	1	2	21	0	#NULL!	1	1	2
1	18	1	0	1	2	1	0	1	0	0	0	#NULL!	3	3	2	3	3	3	3	3	3	3	3	3	3	3	3	3	3	3	3	3	59	1	#NULL!	3	3	6
1	22	1	1	1	3	1	1	1	0	0	0	#NULL!	1	1	1	3	1	1	1	1	1	1	1	1	1	1	1	1	1	1	1	1	22	0	#NULL!	5	5	10
1	20	1	0	1	4	1	0	0	0	0	1	#NULL!	5	5	5	5	5	5	4	4	5	5	5	5	5	5	5	5	5	5	5	5	98	1	#NULL!	3	3	6
1	22	0	0	1	2	1	0	0	0	0	0	#NULL!	4	3	3	1	3	3	2	1	2	2	3	2	1	2	3	3	4	1	2	2	47	0	#NULL!	3	3	6
1	21	1	0	0	3	1	0	0	0	0	0	#NULL!	3	3	3	3	3	3	3	3	1	2	3	3	3	3	3	2	3	2	2	3	54	1	#NULL!	3	3	6
1	20	1	1	0	2	1	1	1	0	0	1	#NULL!	3	4	2	1	2	3	2	3	2	3	3	3	2	2	2	2	2	1	2	2	46	0	#NULL!	4	4	8
1	19	1	1	1	2	1	1	1	0	0	0	#NULL!	4	3	4	4	2	3	3	3	1	1	2	3	1	2	3	2	1	2	3	3	50	1	#NULL!	4	3	7
1	20	0	0	1	3	1	0	1	0	0	0	#NULL!	2	1	3	1	1	1	2	1	2	2	2	2	2	2	1	2	2	1	1	1	32	0	#NULL!	3	2	5
1	19	0	1	1	2	1	0	1	1	0	0	#NULL!	3	3	2	1	2	3	1	2	2	3	3	4	4	4	3	3	2	1	2	1	49	0	#NULL!	4	4	8
1	20	0	1	1	3	1	0	1	0	0	1	#NULL!	3	3	2	2	2	2	2	2	2	2	2	2	2	3	2	3	2	2	2	2	44	0	#NULL!	3	3	6
1	20	0	1	1	1	1	1	1	0	0	0	#NULL!	2	3	2	1	2	2	2	1	1	2	2	1	1	2	1	2	1	1	1	1	31	0	#NULL!	4	4	8
1	19	0	0	1	2	1	0	1	1	0	0	#NULL!	3	3	2	3	1	1	1	1	3	1	2	1	1	1	1	2	1	1	1	1	31	0	#NULL!	4	4	8
1	23	0	0	1	2	1	0	0	0	0	0	#NULL!	2	2	1	1	1	1	1	1	1	1	1	1	1	1	1	1	1	1	1	1	22	0	#NULL!	4	4	8
1	22	0	0	0	3	1	0	1	0	0	0	#NULL!	4	4	4	2	2	2	1	2	2	4	4	4	2	4	4	4	4	1	4	3	61	1	#NULL!	3	3	6
1	18	1	1	1	1	1	0	1	0	0	0	#NULL!	2	1	1	3	1	1	2	1	5	1	1	1	1	1	1	1	2	1	1	1	29	0	#NULL!	4	4	8
1	20	0	0	1	3	1	0	1	0	0	0	#NULL!	2	2	3	1	2	2	2	2	2	4	4	5	1	3	2	2	1	1	2	2	45	0	#NULL!	3	2	5
1	20	1	0	1	2	1	0	0	0	0	0	#NULL!	2	2	1	1	1	1	1	1	1	1	1	1	1	1	1	1	1	1	1	1	22	0	#NULL!	4	3	7
1	18	1	1	1	1	1	1	1	1	0	0	#NULL!	2	2	1	2	2	1	2	1	2	2	3	3	2	2	2	2	2	1	1	1	36	0	#NULL!	4	5	9
1	20	0	0	1	3	1	0	0	0	0	0	#NULL!	1	1	1	1	1	1	1	1	1	1	1	1	1	1	1	1	1	1	1	1	20	0	#NULL!	2	2	4
1	19	1	0	1	2	1	0	1	0	0	0	#NULL!	3	2	3	2	2	2	1	1	3	3	2	2	2	2	1	2	2	1	3	1	40	0	#NULL!	4	4	8
1	23	0	0	1	5	1	0	1	0	0	0	#NULL!	2	3	4	1	4	2	3	2	3	3	2	2	2	4	2	2	3	3	3	2	52	1	#NULL!	2	2	4
1	19	0	1	0	2	1	0	0	1	0	0	#NULL!	1	1	1	1	1	1	1	1	1	1	1	1	1	1	1	1	1	1	1	1	20	0	#NULL!	5	5	10
1	19	0	0	1	2	1	1	1	0	0	0	#NULL!	2	2	1	1	1	3	1	2	2	1	1	2	1	3	2	1	3	2	1	1	33	0	#NULL!	3	4	7
1	25	0	1	1	3	1	0	1	0	0	0	#NULL!	1	1	1	1	1	1	1	1	1	1	1	1	1	1	1	1	1	1	1	1	20	0	#NULL!	5	4	9
1	19	0	0	1	2	1	1	1	0	0	0	#NULL!	2	2	2	2	2	2	2	2	2	2	2	2	2	2	2	2	2	2	2	2	40	0	#NULL!	4	4	8
1	19	0	0	1	2	1	0	1	0	0	0	#NULL!	2	2	2	2	2	2	2	2	2	2	2	2	2	2	2	2	2	2	2	2	40	0	#NULL!	3	3	6
1	19	0	0	0	2	1	1	2	1	0	0	#NULL!	1	1	1	1	1	1	1	1	1	1	2	2	1	1	1	1	1	1	1	1	22	0	#NULL!	4	4	8
1	23	1	0	1	5	1	0	1	1	0	0	#NULL!	1	1	3	3	2	2	2	2	2	2	2	2	2	1	2	2	2	2	2	2	39	0	#NULL!	3	3	6
1	20	0	0	1	2	1	1	1	0	0	0	#NULL!	2	2	1	1	1	1	1	1	1	1	1	1	1	1	1	1	1	1	1	1	22	0	#NULL!	4	4	8
1	20	0	1	1	2	1	1	1	0	0	0	#NULL!	4	3	2	2	3	3	1	2	4	4	3	2	1	2	2	2	2	1	2	1	46	0	#NULL!	3	3	6
1	19	0	1	1	2	1	1	1	0	0	0	#NULL!	2	2	1	3	2	2	2	1	2	1	1	1	1	1	1	2	2	1	1	1	30	0	#NULL!	3	3	6
1	20	0	0	1	3	1	0	1	0	0	0	#NULL!	3	3	3	3	3	3	3	3	3	3	3	3	3	3	3	3	3	3	4	3	61	1	#NULL!	2	2	4
1	19	1	1	1	2	1	1	2	1	1	1	#NULL!	3	2	2	1	3	2	1	2	4	1	1	2	3	2	2	1	1	2	1	2	38	0	#NULL!	3	4	7
1	19	0	0	1	1	1	1	1	0	0	0	#NULL!	4	3	1	1	3	3	3	2	1	2	4	4	2	3	3	3	1	1	1	1	46	0	#NULL!	3	4	7
1	20	1	0	0	2	1	0	0	0	0	0	#NULL!	3	2	4	1	2	2	2	2	3	2	2	3	2	2	2	2	2	2	3	2	45	0	#NULL!	2	3	5
1	19	1	1	1	3	1	1	2	0	0	1	#NULL!	3	1	2	4	1	1	2	4	4	4	3	3	3	2	1	1	1	2	1	2	45	0	#NULL!	1	1	2
1	19	0	0	1	1	1	1	1	0	0	0	#NULL!	4	2	1	1	3	3	4	3	3	1	1	2	2	1	2	2	2	1	2	1	41	0	#NULL!	4	4	8
1	25	0	0	1	3	1	1	1	0	0	0	#NULL!	2	2	1	2	2	2	2	2	2	2	2	1	2	2	2	2	2	2	1	1	36	0	#NULL!	4	4	8
1	18	0	1	1	2	1	1	1	0	0	0	#NULL!	2	4	3	1	3	2	1	3	2	2	2	2	1	3	1	5	4	1	1	1	44	0	#NULL!	5	5	10
1	18	0	1	1	1	1	0	1	0	0	0	#NULL!	4	3	2	3	4	2	5	2	3	1	2	2	2	1	2	2	1	1	1	1	44	0	#NULL!	4	4	8
1	20	0	1	1	4	1	0	1	0	0	1	#NULL!	4	4	4	4	4	4	4	4	4	4	4	4	4	4	4	4	4	4	4	4	80	1	#NULL!	2	2	4
1	19	0	0	0	1	1	0	0	0	0	0	#NULL!	2	2	1	5	5	2	2	2	5	2	1	2	2	2	4	1	2	1	1	1	45	0	#NULL!	3	3	6
1	19	0	0	1	1	1	1	1	0	0	0	#NULL!	3	4	2	1	2	1	1	2	2	2	1	3	1	3	2	2	1	1	1	1	36	0	#NULL!	4	3	7
1	24	0	0	1	5	1	0	0	1	0	0	#NULL!	3	3	3	3	3	3	4	3	3	3	2	3	2	2	3	3	3	3	3	3	58	1	#NULL!	3	2	5
1	20	0	0	0	2	1	1	1	0	0	0	#NULL!	3	2	1	1	1	2	1	1	1	1	1	1	1	1	1	2	1	1	1	1	25	0	#NULL!	4	5	9
1	21	0	0	1	2	1	1	2	0	0	0	#NULL!	1	2	1	1	2	1	1	1	2	1	1	2	1	1	1	1	1	1	1	1	24	0	#NULL!	5	5	10
1	18	1	0	1	1	1	1	2	0	0	0	#NULL!	2	1	1	3	2	1	1	1	2	2	1	1	2	1	1	2	1	1	1	1	28	0	#NULL!	5	5	10
1	19	0	0	1	1	1	1	1	0	0	0	#NULL!	5	5	3	1	4	3	3	2	4	3	2	5	3	5	3	4	3	1	4	4	67	1	#NULL!	3	3	6
1	18	0	0	0	1	1	1	1	0	0	0	#NULL!	2	2	1	1	1	1	2	1	3	1	1	2	2	1	2	2	2	1	1	1	30	0	#NULL!	3	3	6
1	20	0	0	1	2	1	1	1	0	0	0	#NULL!	1	1	1	1	1	1	1	1	1	1	1	1	1	1	1	1	1	1	1	1	20	0	#NULL!	3	3	6
1	19	0	0	1	1	1	0	1	0	0	0	#NULL!	2	3	3	2	4	3	2	3	3	2	2	3	2	1	2	4	3	3	2	3	52	1	#NULL!	3	3	6
1	18	0	0	1	1	1	0	0	0	0	0	#NULL!	4	2	2	2	2	2	1	2	2	2	2	3	2	2	2	2	2	2	2	2	42	0	#NULL!	2	2	4
1	20	0	0	1	3	1	1	1	0	0	0	#NULL!	1	2	1	1	2	1	2	2	1	1	1	1	1	1	1	1	1	1	1	1	24	0	#NULL!	3	3	6
1	18	0	1	0	1	1	0	1	0	0	0	#NULL!	4	3	2	1	3	5	1	1	1	5	4	3	1	4	5	4	4	1	3	1	56	1	#NULL!	3	2	5
1	19	0	0	1	2	1	0	0	0	0	0	#NULL!	3	3	2	1	2	2	2	2	3	3	2	2	1	2	2	2	3	1	2	3	43	0	#NULL!	3	3	6
1	21	0	0	1	3	1	1	1	0	0	0	#NULL!	3	3	4	1	2	4	2	2	2	3	3	4	1	2	2	3	4	2	4	1	52	1	#NULL!	3	2	5
1	18	0	0	0	1	1	0	1	1	0	0	#NULL!	2	2	4	2	4	1	2	1	4	2	3	3	1	2	2	3	2	1	2	1	44	0	#NULL!	3	4	7
1	19	0	0	0	1	1	1	1	1	0	0	#NULL!	3	2	1	1	2	2	1	1	2	3	2	2	1	1	1	2	1	1	1	1	31	0	#NULL!	4	4	8
1	25	0	1	1	3	1	1	2	1	0	0	#NULL!	3	3	1	1	1	1	2	2	2	1	1	1	1	2	2	2	2	1	1	1	31	0	#NULL!	2	1	3
1	18	1	0	1	2	1	0	0	0	0	0	#NULL!	5	5	3	5	4	5	3	3	4	4	3	4	3	3	3	4	3	3	2	1	70	1	#NULL!	3	3	6
1	19	0	1	1	2	1	1	1	0	0	0	#NULL!	1	3	1	3	1	3	1	1	2	1	1	3	1	1	2	5	2	1	1	1	35	0	#NULL!	4	4	8
1	19	0	0	1	2	1	0	0	0	0	0	#NULL!	2	2	2	2	2	2	2	2	2	2	2	2	2	2	2	2	2	2	2	2	40	0	#NULL!	2	2	4
1	21	1	1	0	3	1	0	1	0	0	0	#NULL!	4	4	2	1	4	3	2	3	3	3	3	3	1	2	2	4	4	1	1	1	51	1	#NULL!	3	3	6
1	19	0	0	1	2	1	0	1	0	0	0	#NULL!	2	2	1	1	2	2	2	2	2	2	2	2	2	2	2	2	2	2	2	2	38	0	#NULL!	3	3	6
1	20	0	0	1	4	1	0	0	0	0	0	#NULL!	5	4	5	4	1	5	3	5	5	5	2	2	5	3	5	4	1	5	2	1	72	1	#NULL!	3	2	5
1	18	1	0	1	2	1	0	0	0	0	0	#NULL!	5	4	3	2	2	5	1	4	3	3	3	2	1	1	3	2	2	2	2	2	52	1	#NULL!	2	3	5
1	20	0	0	1	2	1	1	1	0	0	0	#NULL!	1	1	1	1	1	1	3	1	1	1	1	1	1	1	1	1	1	1	1	1	22	0	#NULL!	4	4	8
1	19	0	1	1	2	1	1	1	0	0	0	#NULL!	1	2	2	1	1	2	2	2	3	1	1	1	1	1	1	1	1	1	1	1	27	0	#NULL!	3	3	6
1	20	1	1	1	1	1	0	1	1	1	0	#NULL!	3	1	1	2	2	1	2	2	2	2	2	2	2	2	2	3	2	2	2	2	39	0	#NULL!	4	4	8
1	22	0	0	1	3	1	0	0	0	0	0	#NULL!	4	2	2	1	2	2	1	2	2	3	2	2	1	3	2	2	3	2	1	1	40	0	#NULL!	3	2	5
1	19	0	0	0	2	1	1	2	0	0	0	#NULL!	1	1	1	1	1	1	1	2	1	1	1	1	1	2	1	1	1	1	1	1	22	0	#NULL!	5	5	10
1	21	0	0	1	3	1	1	1	0	0	0	#NULL!	4	3	2	2	2	2	1	1	2	2	2	2	1	1	2	2	2	1	1	1	36	0	#NULL!	4	4	8
1	21	0	0	1	3	1	1	0	0	0	0	#NULL!	4	4	1	1	1	3	1	1	4	3	2	1	1	3	3	3	1	1	1	1	40	0	#NULL!	3	4	7
1	20	0	0	1	2	1	1	1	0	0	0	#NULL!	2	3	2	3	3	1	2	3	2	3	2	2	3	2	2	4	4	2	2	2	49	0	#NULL!	3	3	6
1	19	0	0	1	1	1	0	0	0	0	1	#NULL!	2	2	2	2	2	2	2	1	4	2	2	2	2	2	2	2	2	1	2	1	39	0	#NULL!	3	3	6
1	20	0	0	1	2	1	1	2	0	0	0	#NULL!	2	2	1	3	1	1	1	1	1	1	1	1	1	1	2	1	2	1	1	2	27	0	#NULL!	4	4	8
1	20	1	0	1	3	1	1	2	0	0	0	#NULL!	1	1	1	1	1	1	1	1	1	1	1	1	1	1	1	2	1	1	1	1	21	0	#NULL!	5	5	10
1	20	0	1	1	2	1	1	1	1	0	0	#NULL!	2	2	2	1	2	2	2	2	2	2	2	2	2	2	2	2	2	2	2	2	39	0	#NULL!	4	4	8
1	19	0	1	1	2	1	0	1	0	0	1	#NULL!	3	3	3	3	3	3	3	3	3	3	3	3	3	3	3	3	3	3	3	3	60	1	#NULL!	3	3	6
1	19	0	0	1	2	1	1	1	1	0	0	#NULL!	1	1	1	1	1	1	1	1	1	1	1	1	1	1	1	1	2	1	1	1	21	0	#NULL!	5	5	10
1	20	0	0	1	3	1	0	1	0	0	0	#NULL!	5	4	3	1	2	1	1	2	2	1	1	2	1	1	2	5	4	2	3	1	44	0	#NULL!	3	3	6
1	19	0	0	1	2	1	1	1	0	0	0	#NULL!	1	1	1	1	1	1	1	1	1	1	1	1	1	1	1	1	1	1	1	1	20	0	#NULL!	4	3	7
1	20	0	1	1	3	1	0	1	0	0	0	#NULL!	4	3	3	3	3	4	4	4	4	4	4	4	4	4	3	4	4	4	4	4	75	1	#NULL!	3	2	5
1	21	0	0	1	4	1	0	1	1	0	0	#NULL!	2	2	2	2	2	2	1	1	2	3	2	2	1	2	2	3	2	1	2	1	37	0	#NULL!	4	2	6
1	20	0	0	1	3	1	1	1	0	0	0	#NULL!	4	3	3	1	3	3	2	2	3	4	2	2	1	2	1	3	4	1	1	1	46	0	#NULL!	4	4	8
1	18	0	0	1	2	1	1	1	0	0	0	#NULL!	3	3	3	4	2	4	3	4	4	4	3	3	3	3	2	4	3	3	5	3	66	1	#NULL!	4	4	8
1	20	0	1	1	3	1	0	1	0	0	0	#NULL!	4	4	1	1	3	3	1	3	5	1	1	3	1	2	2	3	4	3	1	1	47	0	#NULL!	2	2	4
1	19	0	1	1	2	1	0	0	1	0	0	#NULL!	5	5	3	1	3	4	5	3	2	4	3	5	1	2	2	4	2	1	1	1	57	1	#NULL!	3	1	4
1	20	0	1	1	1	1	1	2	1	0	0	#NULL!	2	1	1	2	1	2	1	1	1	1	1	1	1	1	1	1	1	1	1	1	23	0	#NULL!	4	5	9
1	21	0	1	1	3	1	0	1	0	0	0	#NULL!	3	3	3	3	3	3	3	3	3	3	3	3	3	3	3	3	3	3	3	3	60	1	#NULL!	3	3	6
1	19	1	1	1	2	1	0	1	0	0	0	#NULL!	1	1	3	3	2	1	1	1	1	1	2	2	2	1	2	1	1	1	1	1	29	0	#NULL!	3	3	6
1	19	1	0	1	1	1	1	1	0	0	0	#NULL!	3	2	3	3	3	3	2	3	4	2	2	3	2	2	2	3	2	2	2	2	50	1	#NULL!	3	2	5
1	20	1	0	1	2	1	1	1	0	0	0	#NULL!	1	1	1	5	1	1	1	1	1	1	1	1	1	1	1	1	1	1	1	1	24	0	#NULL!	3	3	6
1	19	0	0	1	2	1	1	1	0	0	0	#NULL!	4	3	3	2	4	4	2	3	4	3	3	2	3	3	3	3	3	3	3	2	60	1	#NULL!	4	4	8
1	19	0	0	1	2	1	1	0	0	0	0	#NULL!	4	3	2	2	3	2	3	3	3	3	3	3	3	3	3	3	3	3	3	3	58	1	#NULL!	2	4	6
1	20	1	0	1	2	1	1	1	1	0	0	#NULL!	4	3	4	3	3	2	2	4	3	3	4	3	3	4	4	4	3	3	4	3	66	1	#NULL!	3	4	7
1	20	0	0	1	3	1	0	1	0	0	0	#NULL!	5	5	5	5	5	5	5	5	5	5	5	3	3	3	3	4	4	2	3	3	83	1	#NULL!	4	5	9
1	21	0	0	1	3	1	0	1	0	0	0	#NULL!	4	2	3	1	1	2	2	1	1	1	2	4	3	5	1	4	2	1	4	1	45	0	#NULL!	4	4	8
1	21	0	0	1	3	1	0	1	0	0	0	#NULL!	3	3	3	1	3	3	3	3	4	3	3	3	3	3	3	3	2	1	1	1	52	1	#NULL!	3	3	6
1	19	0	1	1	1	1	0	2	0	0	0	#NULL!	3	1	1	1	2	1	1	1	2	1	1	2	1	1	2	2	2	1	1	1	28	0	#NULL!	4	3	7
1	18	0	1	1	2	1	0	1	0	0	0	#NULL!	4	4	1	1	4	2	1	3	4	4	3	2	1	2	1	3	1	1	2	1	45	0	#NULL!	3	3	6
1	17	0	0	1	3	1	0	1	0	0	0	#NULL!	3	2	1	1	2	2	1	1	2	3	2	2	1	1	2	3	2	2	2	1	36	0	#NULL!	4	4	8
1	19	0	1	1	2	1	0	1	0	0	0	#NULL!	1	1	1	2	2	1	1	1	1	2	1	1	1	2	1	2	1	1	1	1	25	0	#NULL!	3	3	6
1	21	1	0	1	2	1	0	0	0	0	0	#NULL!	3	2	3	1	3	3	3	3	3	2	3	3	2	2	2	2	2	2	2	2	48	0	#NULL!	3	3	6
1	21	0	0	0	2	1	0	0	0	0	0	#NULL!	2	2	1	3	1	2	1	1	2	1	2	1	1	1	1	2	2	1	2	2	31	0	#NULL!	3	4	7
1	21	1	0	1	3	1	1	2	0	1	0	#NULL!	1	1	1	1	1	1	1	1	1	1	1	1	1	1	1	1	1	1	1	1	20	0	#NULL!	3	3	6
1	20	0	0	1	2	1	1	1	1	0	0	#NULL!	3	3	2	1	2	2	1	2	2	2	2	3	1	2	3	3	3	2	2	2	43	0	#NULL!	4	4	8
1	19	0	0	1	2	1	0	1	0	0	0	#NULL!	5	2	1	1	3	3	3	1	4	5	5	4	4	3	3	2	2	2	2	2	57	1	#NULL!	3	3	6
1	20	0	1	1	2	1	0	1	0	0	0	#NULL!	1	1	1	1	2	1	1	1	1	1	1	1	1	1	1	1	1	1	1	1	21	0	#NULL!	4	4	8
1	18	1	0	1	1	1	1	1	0	0	0	#NULL!	2	2	2	1	3	2	1	1	3	2	2	1	1	1	2	2	2	1	2	2	35	0	#NULL!	4	3	7
1	20	1	0	0	3	1	0	1	0	0	0	#NULL!	1	1	1	1	1	1	1	1	1	1	1	1	1	1	1	1	1	1	1	1	20	0	#NULL!	3	4	7
1	21	1	0	1	3	1	0	1	0	0	0	#NULL!	1	1	1	1	1	1	1	1	1	1	1	1	1	1	1	1	1	1	1	1	20	0	#NULL!	4	4	8
1	19	0	1	1	2	1	1	1	1	0	0	#NULL!	2	1	3	3	3	1	1	1	3	1	1	1	1	1	1	1	1	1	1	1	29	0	#NULL!	4	4	8
1	22	0	0	1	5	1	0	1	0	0	0	#NULL!	4	4	2	2	2	3	2	2	2	3	2	3	1	2	1	3	3	3	1	2	47	0	#NULL!	4	3	7
1	20	1	1	1	2	1	1	1	1	1	0	#NULL!	2	1	2	1	1	2	1	1	1	2	1	1	1	1	1	1	2	1	1	1	25	0	#NULL!	4	4	8
1	20	0	1	0	2	1	0	1	0	0	0	#NULL!	3	4	3	3	2	3	2	2	2	2	3	3	5	4	2	3	2	2	2	3	55	1	#NULL!	2	3	5
1	20	0	1	1	3	1	0	1	0	0	0	#NULL!	3	3	2	2	2	2	2	2	2	2	2	2	2	2	2	2	2	2	2	2	42	0	#NULL!	2	3	5
1	19	0	1	0	2	1	0	1	0	0	1	#NULL!	4	3	2	2	3	3	3	3	3	2	2	3	2	3	3	3	3	1	2	2	52	1	#NULL!	3	3	6
1	18	0	1	1	2	1	0	2	0	0	0	#NULL!	2	2	1	1	1	1	1	1	1	1	1	1	1	1	1	1	1	1	1	1	22	0	#NULL!	1	1	2
1	20	1	1	1	2	1	0	2	1	0	0	#NULL!	5	1	1	1	2	2	1	1	4	2	1	3	1	2	2	2	1	1	1	1	35	0	#NULL!	4	4	8
1	22	0	0	1	3	1	0	1	0	0	0	#NULL!	2	2	2	2	2	2	1	2	1	1	1	1	2	3	3	3	3	3	3	3	42	0	#NULL!	5	1	6
1	20	0	0	1	3	1	1	1	0	0	0	#NULL!	3	1	1	1	2	1	1	1	1	3	2	1	1	1	1	1	1	1	1	1	26	0	#NULL!	4	4	8
1	23	0	0	1	1	2	0	2	0	0	0	#NULL!	2	3	3	4	3	3	3	3	3	1	1	3	3	2	2	2	2	2	3	3	51	1	#NULL!	2	2	4
1	23	0	0	1	1	1	0	0	0	0	0	#NULL!	2	2	1	1	2	2	2	2	2	1	2	2	1	2	2	2	2	2	1	1	34	0	#NULL!	2	2	4
1	22	0	0	1	1	1	0	0	0	0	1	#NULL!	5	2	1	1	3	3	3	1	2	1	1	1	1	3	3	3	3	1	1	1	40	0	#NULL!	3	3	6
1	22	0	1	1	5	1	0	0	0	0	1	#NULL!	2	2	1	3	2	2	1	1	1	1	1	1	1	1	1	1	1	2	1	1	27	0	#NULL!	4	3	7
1	22	0	0	1	1	1	0	0	1	0	0	#NULL!	4	4	3	1	4	3	1	3	3	1	1	3	2	1	2	3	2	1	1	1	44	0	#NULL!	3	3	6
1	21	0	0	1	1	1	0	0	0	0	0	#NULL!	3	3	4	1	2	2	2	2	4	4	3	5	2	2	2	2	2	2	2	2	51	1	#NULL!	4	3	7
1	21	0	1	1	1	1	1	0	0	0	0	#NULL!	3	3	3	2	2	2	2	3	3	4	3	3	3	3	3	3	3	4	4	4	60	1	#NULL!	4	4	8
1	23	0	0	1	1	1	0	0	0	0	0	#NULL!	5	3	2	1	3	3	2	1	4	1	3	2	1	2	3	4	3	4	1	2	50	1	#NULL!	2	2	4
1	22	0	1	1	3	1	0	1	0	0	0	#NULL!	3	1	2	1	1	1	1	1	1	1	1	1	1	1	1	1	1	1	1	1	23	0	#NULL!	2	2	4
1	22	0	1	1	1	1	0	1	1	0	0	#NULL!	4	4	3	5	3	3	3	2	3	2	2	1	1	1	1	1	1	1	1	1	43	0	#NULL!	4	5	9
1	21	1	1	1	1	1	0	1	1	1	1	#NULL!	2	3	4	1	3	3	3	3	1	2	2	2	3	2	2	1	1	2	3	2	45	0	#NULL!	2	3	5
1	22	0	0	1	1	1	0	1	0	0	0	#NULL!	3	3	2	2	3	2	2	2	3	3	2	2	1	1	2	3	2	2	2	2	44	0	#NULL!	2	3	5
1	19	0	0	1	2	1	0	1	0	0	0	#NULL!	1	2	2	2	2	2	2	3	3	3	3	3	1	1	1	1	1	2	3	1	39	0	#NULL!	3	4	7
1	22	0	0	1	1	1	0	0	0	0	0	#NULL!	5	4	2	1	2	2	1	1	4	4	2	3	1	3	2	2	2	1	1	1	44	0	#NULL!	3	3	6
1	21	0	0	1	3	1	0	1	0	0	0	#NULL!	2	2	1	2	2	2	1	1	2	2	1	2	1	2	1	1	2	3	2	1	33	0	#NULL!	4	4	8
1	21	1	0	1	1	1	0	0	0	0	1	#NULL!	2	3	2	2	2	2	3	2	2	2	3	3	2	3	4	3	3	3	2	2	50	1	#NULL!	3	4	7
1	19	0	0	0	2	1	1	1	0	0	0	#NULL!	1	1	1	1	1	1	1	1	1	2	1	2	1	1	1	1	1	1	1	1	22	0	#NULL!	4	5	9
1	25	1	1	1	1	1	1	0	1	1	0	#NULL!	1	1	1	1	1	1	1	1	1	1	1	1	1	1	1	1	1	1	1	1	20	0	#NULL!	3	3	6
1	22	0	0	1	1	1	1	1	0	0	0	#NULL!	4	2	2	2	2	2	1	1	1	1	1	1	1	2	1	2	2	1	1	1	31	0	#NULL!	3	3	6
1	22	1	1	1	5	1	0	0	0	0	0	#NULL!	2	3	2	3	2	3	2	3	2	3	2	3	2	3	2	3	2	3	2	3	50	1	#NULL!	3	3	6
1	22	0	0	1	1	1	1	1	0	0	0	#NULL!	2	2	1	1	2	2	2	1	1	2	3	2	3	2	2	2	2	1	2	2	37	0	#NULL!	4	4	8
1	22	0	0	0	5	1	0	1	0	0	0	#NULL!	2	2	3	1	2	2	2	2	1	2	1	1	1	1	1	1	1	1	1	1	29	0	#NULL!	4	4	8
1	23	1	0	1	3	1	1	1	1	0	0	#NULL!	1	1	1	2	1	1	1	1	1	2	1	1	1	1	1	1	1	1	1	1	22	0	#NULL!	4	5	9
1	22	1	0	1	1	1	1	1	0	0	0	#NULL!	3	4	2	2	2	3	3	3	3	4	4	2	1	2	2	2	3	2	1	1	49	0	#NULL!	3	3	6
1	23	0	0	0	3	1	0	0	0	0	0	#NULL!	4	3	3	3	3	3	3	3	3	3	3	3	3	2	2	2	2	2	2	2	54	1	#NULL!	3	3	6
1	21	0	1	1	3	1	0	0	1	0	0	#NULL!	2	2	3	3	3	2	1	1	1	1	1	1	1	1	1	1	1	1	1	1	29	0	#NULL!	3	2	5
1	21	0	1	1	2	1	0	1	0	0	0	#NULL!	3	3	3	2	2	2	2	2	2	2	2	2	2	2	2	2	2	2	2	2	43	0	#NULL!	4	4	8
1	22	0	0	1	1	1	0	0	0	0	0	#NULL!	1	2	3	1	2	3	1	1	1	4	2	3	1	2	2	3	2	1	2	2	39	0	#NULL!	3	2	5
1	20	0	0	1	1	1	1	1	0	0	0	#NULL!	2	2	3	1	4	2	1	1	1	3	1	2	3	2	2	2	2	1	2	1	38	0	#NULL!	2	2	4
1	22	0	0	1	3	1	0	0	0	0	0	#NULL!	3	2	3	1	1	2	1	2	2	2	1	2	1	2	1	2	2	1	1	1	33	0	#NULL!	3	3	6
1	21	0	0	1	1	1	0	0	0	0	0	#NULL!	3	3	3	2	2	2	2	2	2	2	2	2	2	2	2	2	2	2	2	2	43	0	#NULL!	3	3	6
1	23	0	0	1	1	1	0	1	0	0	1	#NULL!	1	1	1	1	1	4	4	3	3	3	3	3	3	3	3	3	1	2	3	3	49	0	#NULL!	3	4	7
1	21	0	0	1	1	1	0	1	0	0	0	#NULL!	2	2	2	2	2	3	2	2	1	1	2	2	2	1	2	2	3	2	2	2	39	0	#NULL!	3	3	6
1	22	0	0	1	3	1	0	0	0	0	0	#NULL!	1	2	2	3	1	2	2	2	1	1	1	1	1	3	2	1	1	2	1	1	31	0	#NULL!	1	2	3
1	18	0	1	1	1	1	1	2	1	0	0	#NULL!	2	1	1	1	1	1	2	1	3	1	1	1	1	1	1	1	1	1	1	1	24	0	#NULL!	5	5	10
1	18	0	1	1	1	1	0	1	0	0	0	#NULL!	4	4	1	2	3	3	1	2	3	2	2	2	2	2	3	3	3	3	3	3	51	1	#NULL!	4	4	8
1	22	0	0	1	1	1	0	0	0	0	0	#NULL!	4	2	4	1	5	4	3	2	4	3	3	5	1	3	5	4	4	2	4	5	68	1	#NULL!	2	2	4
1	18	0	1	0	1	1	1	2	0	0	0	#NULL!	3	3	1	1	3	3	1	1	5	3	1	2	1	2	3	4	2	3	1	1	44	0	#NULL!	4	4	8
1	21	1	1	1	3	1	0	1	0	0	0	#NULL!	1	2	2	2	2	2	2	2	2	3	2	2	2	2	2	2	2	2	2	2	40	0	#NULL!	2	1	3
1	17	0	1	1	3	1	0	1	0	0	0	#NULL!	2	3	3	3	3	3	3	3	2	3	3	3	3	2	3	3	3	3	3	3	57	1	#NULL!	3	3	6
1	20	0	1	1	3	2	0	0	1	0	1	#NULL!	2	4	1	4	4	1	3	4	2	2	4	1	3	3	2	3	4	1	4	4	56	1	#NULL!	4	4	8
1	21	1	0	1	4	1	0	0	0	0	0	#NULL!	4	3	4	3	2	1	3	4	5	4	3	5	1	2	2	3	4	4	3	3	63	1	#NULL!	3	5	8
1	18	1	0	1	3	1	1	1	0	0	0	#NULL!	4	4	1	1	3	1	1	1	1	1	1	1	1	1	1	1	1	1	1	1	28	0	#NULL!	4	4	8
1	21	0	0	1	3	1	0	1	1	0	0	#NULL!	1	1	1	1	1	1	1	1	1	1	1	1	1	1	1	1	1	1	1	1	20	0	#NULL!	4	4	8
1	20	1	0	1	3	1	0	1	0	0	1	#NULL!	2	2	2	2	2	2	2	2	2	2	2	2	2	2	2	2	2	2	2	2	40	0	#NULL!	3	3	6
1	24	0	0	0	3	1	0	1	0	0	0	#NULL!	2	2	2	2	2	2	2	1	2	2	2	2	2	2	2	2	2	1	2	1	37	0	#NULL!	4	3	7
1	22	1	0	1	5	1	0	1	0	0	0	#NULL!	1	1	1	2	1	2	2	2	2	2	2	2	2	2	3	3	3	2	3	2	40	0	#NULL!	4	4	8
1	19	0	0	1	2	1	1	1	1	0	0	#NULL!	3	3	3	3	3	3	3	3	3	3	3	3	3	3	3	3	3	3	3	3	60	1	#NULL!	4	4	8
1	22	0	0	1	3	1	0	1	0	0	0	#NULL!	4	4	4	1	2	4	3	4	4	4	2	3	2	3	2	4	4	2	3	2	61	1	#NULL!	2	2	4
1	21	0	0	1	3	1	1	1	0	0	0	#NULL!	2	2	1	1	1	1	1	1	1	2	1	1	1	1	1	1	1	1	1	1	23	0	#NULL!	2	2	4
1	20	1	1	1	3	1	0	1	0	0	1	#NULL!	3	3	3	3	3	3	3	3	3	3	3	3	4	3	3	3	3	3	3	3	61	1	#NULL!	4	4	8
1	21	0	0	1	3	1	0	1	0	0	1	#NULL!	4	4	2	1	1	1	1	3	2	3	2	1	1	1	1	1	1	1	1	1	33	0	#NULL!	3	3	6
1	20	0	1	1	3	1	0	1	0	0	0	#NULL!	3	3	3	3	3	3	3	3	3	3	3	3	3	3	3	3	3	3	3	3	60	1	#NULL!	2	2	4
1	21	0	1	1	3	2	0	1	0	0	0	#NULL!	2	2	1	1	1	2	1	1	1	2	1	2	1	1	1	2	1	1	1	1	26	0	#NULL!	4	3	7
1	20	0	0	1	3	1	0	0	0	0	0	#NULL!	4	3	1	3	3	3	2	1	1	2	2	1	2	2	2	2	2	2	1	2	41	0	#NULL!	4	4	8
1	20	0	0	1	3	1	0	1	0	0	1	#NULL!	2	2	2	3	1	1	1	1	3	1	1	1	1	1	1	2	1	1	1	1	28	0	#NULL!	4	4	8
1	22	0	0	1	3	1	0	1	0	0	1	#NULL!	4	4	1	1	2	5	3	3	4	3	3	2	1	1	3	3	3	3	1	1	51	1	#NULL!	3	2	5
1	19	0	0	1	1	1	0	1	0	0	0	#NULL!	4	4	4	1	4	3	1	4	4	5	5	5	3	3	4	4	4	2	3	3	70	1	#NULL!	3	3	6
1	21	1	0	1	5	1	0	0	0	0	0	#NULL!	4	4	3	3	3	3	2	3	3	3	3	3	3	3	3	3	3	4	3	3	62	1	#NULL!	2	2	4
1	21	0	0	1	5	1	1	2	0	0	0	#NULL!	1	1	1	1	1	1	1	1	1	1	1	1	1	1	1	1	1	1	1	1	20	0	#NULL!	5	5	10
1	20	1	1	1	3	1	0	1	0	0	0	#NULL!	4	4	2	1	3	3	1	1	1	3	3	4	3	1	3	4	3	3	3	3	53	1	#NULL!	4	3	7
1	20	0	1	1	3	1	1	2	0	0	0	#NULL!	3	2	2	1	2	2	1	1	3	3	2	3	1	2	2	2	1	1	1	1	36	0	#NULL!	4	4	8
1	23	0	1	1	5	1	0	1	0	0	0	#NULL!	2	3	3	3	4	4	4	2	3	3	3	3	3	3	3	4	3	3	2	2	60	1	#NULL!	3	5	8
1	19	0	0	0	2	1	1	1	0	0	0	#NULL!	1	1	2	1	2	2	1	2	2	2	1	2	1	1	1	2	2	1	1	1	29	0	#NULL!	4	4	8
1	21	1	0	1	3	1	0	1	0	0	0	#NULL!	1	1	1	1	2	1	1	1	1	1	1	1	1	1	2	2	2	1	1	1	24	0	#NULL!	3	3	6
1	22	1	0	1	5	1	1	1	0	0	0	#NULL!	2	2	2	2	2	1	1	1	1	2	2	2	2	1	2	4	2	3	3	3	40	0	#NULL!	2	2	4
1	21	0	0	1	3	1	0	1	0	0	0	#NULL!	2	3	1	2	2	2	1	2	3	2	2	1	1	1	1	2	1	2	1	1	33	0	#NULL!	4	3	7
1	23	1	0	1	5	1	0	1	0	0	1	#NULL!	3	3	3	1	3	3	2	4	4	4	3	4	3	3	3	3	3	3	4	3	62	1	#NULL!	3	4	7
1	22	1	0	1	5	1	0	0	0	0	0	#NULL!	2	2	2	2	2	2	2	2	2	2	2	2	2	2	2	3	3	3	2	3	44	0	#NULL!	2	2	4
1	21	1	1	1	4	1	0	1	1	0	1	#NULL!	2	2	2	2	2	2	2	2	2	2	2	2	2	2	2	2	2	2	2	2	40	0	#NULL!	3	3	6
1	20	0	0	1	3	1	0	0	0	0	0	#NULL!	4	4	2	1	2	2	3	1	2	4	2	4	2	2	3	4	2	2	1	2	49	0	#NULL!	3	2	5
1	22	0	1	1	5	1	0	1	0	0	0	#NULL!	3	3	3	2	3	3	3	2	1	1	1	3	1	1	1	3	3	2	3	2	44	0	#NULL!	4	4	8
1	20	0	1	1	2	1	0	1	0	0	0	#NULL!	2	2	3	2	2	2	3	2	3	3	2	2	1	2	2	2	2	3	2	2	44	0	#NULL!	4	4	8
1	20	0	0	1	2	1	0	1	0	0	0	#NULL!	3	2	2	1	2	2	1	2	2	1	2	4	3	2	2	4	3	2	2	1	43	0	#NULL!	3	4	7
1	21	1	1	1	3	1	0	1	0	1	1	#NULL!	5	2	5	1	2	2	1	3	4	5	5	4	1	3	3	3	3	4	4	2	62	1	#NULL!	4	3	7
1	20	1	1	1	3	1	1	1	0	0	1	#NULL!	5	5	5	5	5	5	1	4	2	5	4	5	2	4	3	4	2	1	4	4	75	1	#NULL!	3	2	5
1	22	0	0	1	5	1	0	1	0	0	0	#NULL!	4	3	3	1	1	3	1	1	3	3	3	3	1	2	2	3	3	1	3	2	46	0	#NULL!	3	3	6
1	22	0	0	1	5	1	0	0	0	0	0	#NULL!	4	2	3	1	3	3	3	4	3	2	3	3	3	2	1	2	4	3	2	3	54	1	#NULL!	3	2	5
1	20	0	0	0	5	1	0	1	0	0	0	#NULL!	3	3	3	3	3	3	4	3	3	3	3	3	3	3	3	3	3	3	3	3	61	1	#NULL!	3	3	6
1	23	1	0	1	5	1	0	1	0	0	0	#NULL!	3	2	2	2	2	2	2	2	2	2	2	2	2	2	2	3	2	2	2	2	42	0	#NULL!	2	2	4
1	22	1	1	1	5	1	0	1	0	0	0	#NULL!	3	3	2	2	2	3	1	2	2	2	2	3	2	2	2	3	4	3	2	1	46	0	#NULL!	3	2	5
1	20	1	0	1	3	1	0	1	0	0	0	#NULL!	1	1	1	1	1	1	1	1	1	1	1	1	1	1	1	1	1	1	1	1	20	0	#NULL!	4	4	8
1	21	0	0	1	5	1	1	0	0	0	0	#NULL!	5	5	4	1	3	5	2	2	3	4	4	5	1	5	2	4	4	3	1	2	65	1	#NULL!	3	4	7
1	20	1	0	1	3	1	0	1	0	0	0	#NULL!	4	3	2	3	2	2	2	1	3	2	2	3	2	2	2	2	2	2	2	2	45	0	#NULL!	4	3	7
1	20	0	0	1	4	1	0	0	0	0	1	#NULL!	5	4	2	1	2	3	2	2	1	3	2	3	1	2	2	2	4	1	2	1	45	0	#NULL!	2	1	3
1	23	1	1	1	5	1	1	2	0	0	0	#NULL!	3	2	2	3	2	2	1	1	2	2	2	2	1	1	1	1	2	1	2	1	34	0	#NULL!	5	5	10
1	22	0	0	1	5	1	1	0	0	0	0	#NULL!	3	3	3	4	2	2	2	1	1	1	1	1	1	1	1	1	1	1	1	1	32	0	#NULL!	3	3	6
1	17	1	0	1	1	1	1	1	1	0	0	#NULL!	3	1	3	3	1	1	1	2	2	1	1	1	1	1	2	1	1	1	1	1	29	0	#NULL!	4	3	7
1	22	0	1	1	5	1	0	1	0	0	0	#NULL!	4	4	4	2	4	4	4	3	3	5	5	4	3	4	4	5	4	3	4	2	75	1	#NULL!	2	3	5
1	18	0	1	1	1	1	1	1	0	0	0	#NULL!	3	1	1	1	1	1	1	1	5	1	1	3	1	1	1	1	1	1	3	1	30	0	#NULL!	4	4	8
1	18	1	0	1	1	1	1	0	1	0	0	#NULL!	3	1	1	1	1	1	1	1	2	1	1	1	1	1	1	1	2	1	1	1	24	0	#NULL!	4	4	8
1	18	0	1	1	1	1	1	2	0	0	0	#NULL!	2	1	1	2	2	1	2	1	3	4	1	2	1	2	2	2	1	1	1	1	33	0	#NULL!	3	3	6
1	18	0	1	1	1	1	0	1	0	0	0	#NULL!	3	3	2	1	2	1	1	1	2	3	1	2	1	3	2	2	1	1	3	1	36	0	#NULL!	3	4	7
1	21	1	1	1	3	1	0	0	1	1	1	#NULL!	1	1	1	1	3	2	1	3	1	4	3	2	1	3	2	1	1	1	1	1	34	0	#NULL!	1	1	2
1	18	0	1	1	1	1	0	1	0	0	0	#NULL!	3	3	1	3	4	2	2	2	4	4	2	2	1	3	3	5	2	1	1	2	50	1	#NULL!	3	2	5
1	19	1	1	1	1	1	1	0	1	0	0	#NULL!	2	2	3	2	5	1	1	1	2	3	2	3	2	1	2	1	1	1	2	1	38	0	#NULL!	3	4	7
1	20	1	1	1	3	1	0	0	0	0	1	#NULL!	3	4	3	2	3	2	2	2	4	3	3	3	3	4	3	3	4	3	2	3	59	1	#NULL!	2	2	4
1	22	0	0	1	5	1	0	1	0	0	0	#NULL!	2	2	4	1	2	2	1	1	3	4	3	2	2	2	3	3	2	3	3	1	46	0	#NULL!	2	2	4
1	18	0	1	1	1	1	1	1	0	0	0	#NULL!	3	3	1	2	2	1	1	1	2	1	2	2	1	1	2	2	1	1	2	1	32	0	#NULL!	4	3	7
1	20	0	0	1	5	1	1	0	0	0	0	#NULL!	5	3	5	1	4	3	2	3	1	5	1	1	1	4	1	4	4	1	3	1	53	1	#NULL!	3	2	5
1	23	0	0	1	5	1	0	0	0	0	0	#NULL!	4	2	1	1	2	2	2	2	1	1	1	1	1	2	1	2	2	1	1	1	31	0	#NULL!	4	3	7
1	17	1	0	1	1	1	1	1	1	0	0	#NULL!	3	2	1	2	2	1	1	1	1	1	2	2	1	1	1	1	1	1	1	1	27	0	#NULL!	5	5	10
1	18	1	1	1	1	1	1	1	0	0	1	#NULL!	4	4	2	2	4	4	1	5	3	2	4	4	1	1	2	3	3	2	3	1	55	1	#NULL!	4	4	8
1	19	0	0	0	2	1	0	1	0	0	0	#NULL!	4	3	2	1	4	3	1	1	1	3	2	3	1	1	2	2	3	1	2	1	41	0	#NULL!	4	4	8
1	18	0	0	1	1	1	1	1	1	0	0	#NULL!	2	1	2	1	3	1	2	1	2	2	3	2	2	2	2	3	2	2	1	2	38	0	#NULL!	3	4	7
1	20	0	0	1	3	1	1	1	0	0	0	#NULL!	3	3	2	3	2	2	3	2	2	3	3	2	2	2	2	3	3	2	3	2	49	0	#NULL!	3	4	7
1	22	0	0	1	5	1	0	0	0	0	0	#NULL!	3	3	3	1	3	4	1	1	2	4	2	3	1	2	2	3	2	2	2	1	45	0	#NULL!	3	4	7
1	19	0	0	0	1	1	0	1	0	0	0	#NULL!	2	2	1	1	2	2	1	1	4	2	1	2	1	2	2	2	2	2	2	1	35	0	#NULL!	4	4	8
1	19	0	1	1	1	1	1	1	0	0	0	#NULL!	2	3	1	1	2	2	2	1	3	3	2	2	1	1	2	2	2	1	1	1	35	0	#NULL!	4	4	8
1	20	0	0	1	3	1	1	1	1	0	0	#NULL!	1	1	1	3	1	1	1	1	1	1	1	1	1	1	1	1	1	1	1	1	22	0	#NULL!	5	5	10
1	21	0	0	1	3	1	0	1	0	0	1	#NULL!	3	3	3	3	3	3	3	3	3	3	3	3	3	3	3	3	3	3	3	3	60	1	#NULL!	3	3	6
1	20	0	0	1	3	1	0	1	0	0	0	#NULL!	2	2	1	1	1	1	1	1	1	1	1	1	1	1	1	1	1	1	1	1	22	0	#NULL!	2	2	4
1	22	0	0	1	5	1	0	0	1	0	0	#NULL!	3	1	3	3	3	3	3	3	3	3	3	3	3	3	3	3	3	3	3	3	58	1	#NULL!	2	3	5
1	18	1	1	1	2	1	0	1	0	0	0	#NULL!	3	3	3	1	3	3	3	3	3	3	3	3	3	3	3	3	3	3	3	3	58	1	#NULL!	3	3	6
1	18	1	0	1	1	1	0	0	0	0	0	#NULL!	1	1	1	1	1	1	1	1	1	1	1	1	1	1	1	2	2	2	2	2	25	0	#NULL!	2	2	4
1	18	1	0	0	1	1	1	1	1	0	0	#NULL!	3	2	2	1	1	1	2	1	1	2	3	2	1	3	2	2	1	2	1	1	34	0	#NULL!	4	4	8
1	21	0	0	1	3	1	1	1	0	1	0	#NULL!	2	2	2	2	2	2	2	2	2	2	2	2	2	2	2	2	2	2	2	2	40	0	#NULL!	4	4	8
1	19	1	0	1	2	1	0	1	0	0	0	#NULL!	1	1	1	1	1	1	1	1	1	1	1	1	1	1	1	1	1	1	1	1	20	0	#NULL!	4	3	7
1	21	1	0	1	5	1	1	1	0	0	0	#NULL!	3	3	2	1	3	3	3	3	3	2	3	2	2	2	2	2	2	2	3	2	48	0	#NULL!	3	3	6
1	23	0	1	1	5	1	0	1	0	0	0	#NULL!	5	5	1	1	3	4	1	3	3	2	3	4	1	3	2	4	4	2	1	1	53	1	#NULL!	4	4	8
1	18	1	1	1	1	1	1	2	1	0	0	#NULL!	3	1	1	3	3	1	1	1	1	1	1	1	1	1	1	1	1	1	1	1	26	0	#NULL!	4	5	9
1	18	1	0	1	1	1	0	1	0	0	0	#NULL!	2	3	2	1	2	2	1	1	1	1	1	1	1	1	2	1	1	1	1	1	27	0	#NULL!	4	4	8
1	18	0	0	1	1	1	1	1	0	0	0	#NULL!	1	2	1	1	1	1	1	1	1	1	1	1	1	1	1	1	1	1	1	1	21	0	#NULL!	4	4	8
1	18	0	0	0	1	1	1	1	0	0	0	#NULL!	4	3	5	2	2	2	4	4	5	4	4	4	2	2	3	3	2	4	4	2	65	1	#NULL!	2	3	5
1	21	1	0	0	3	1	0	1	0	0	0	#NULL!	2	3	3	3	3	3	3	3	4	4	4	3	3	4	2	4	4	4	3	3	65	1	#NULL!	2	4	6
1	21	1	1	1	3	1	1	2	0	0	0	#NULL!	1	1	1	1	1	1	1	1	1	1	1	1	1	1	1	1	1	1	1	1	20	0	#NULL!	1	1	2
1	18	0	0	1	1	1	0	0	0	0	1	#NULL!	3	4	4	1	4	5	2	2	5	1	1	5	3	2	2	5	4	3	5	2	63	1	#NULL!	3	1	4
1	19	1	0	1	1	1	1	1	0	0	0	#NULL!	3	3	2	2	2	2	2	2	2	2	2	2	2	2	2	2	2	2	2	2	42	0	#NULL!	4	4	8
1	20	1	1	1	3	1	0	1	0	0	1	#NULL!	2	2	4	1	2	1	2	2	2	2	2	2	2	2	2	2	2	2	2	2	40	0	#NULL!	4	4	8
1	23	1	0	1	2	1	1	0	1	0	0	#NULL!	2	2	1	1	1	2	1	2	1	1	2	1	1	1	1	2	2	1	1	1	27	0	#NULL!	3	4	7
1	21	1	0	1	3	1	1	0	0	0	0	#NULL!	4	2	2	1	2	3	2	2	1	1	2	2	1	1	2	2	2	2	1	1	36	0	#NULL!	4	3	7
1	19	0	0	1	2	1	1	0	0	0	1	#NULL!	3	2	2	1	3	2	1	2	1	3	3	2	1	2	1	4	1	1	2	1	38	0	#NULL!	3	3	6
1	20	1	1	1	2	1	1	0	0	0	0	#NULL!	1	1	1	1	1	1	1	1	1	1	1	1	1	1	1	1	1	1	1	1	20	0	#NULL!	4	4	8
1	22	0	0	1	5	1	0	1	0	0	0	#NULL!	3	2	3	1	3	4	1	1	5	1	1	2	1	2	2	4	4	1	1	1	43	0	#NULL!	4	3	7
1	19	1	0	1	1	1	1	1	1	0	0	#NULL!	2	2	3	3	3	2	2	2	2	3	2	2	2	2	2	2	3	3	3	3	48	0	#NULL!	4	4	8
1	21	0	1	1	3	1	1	1	0	0	1	#NULL!	2	2	2	1	1	1	1	1	1	1	1	1	1	1	1	1	1	1	1	1	23	0	#NULL!	4	5	9
1	21	1	0	1	3	1	0	1	0	0	0	#NULL!	5	4	3	2	2	3	2	3	1	3	3	3	1	2	3	4	3	1	2	1	51	1	#NULL!	4	3	7
1	18	1	1	1	1	1	1	1	0	0	0	#NULL!	2	2	1	1	3	1	1	1	3	3	2	1	2	2	4	2	2	1	1	1	36	0	#NULL!	3	3	6
1	19	1	0	1	2	1	0	1	1	0	0	#NULL!	4	3	1	2	2	3	1	1	1	1	1	2	1	1	2	1	1	1	1	1	31	0	#NULL!	4	4	8
1	23	0	0	1	5	1	1	1	0	0	0	#NULL!	3	3	3	1	2	2	2	1	1	1	2	3	2	2	2	1	1	1	1	2	36	0	#NULL!	4	4	8
1	21	0	0	1	5	1	0	1	0	0	0	#NULL!	2	2	2	2	2	2	2	3	2	2	2	2	2	2	2	2	2	2	2	2	41	0	#NULL!	4	4	8
1	19	0	0	0	3	1	0	1	0	0	0	#NULL!	3	2	1	1	2	2	1	1	1	2	1	1	1	2	2	2	2	1	1	1	30	0	#NULL!	3	2	5
1	21	1	0	1	4	1	1	1	0	0	0	#NULL!	4	2	3	2	3	3	2	2	2	1	4	3	3	2	3	4	3	1	3	2	52	1	#NULL!	3	3	6
1	20	1	0	1	2	1	1	1	0	0	0	#NULL!	4	2	2	4	4	4	2	2	4	5	3	3	3	3	3	3	4	5	5	4	69	1	#NULL!	3	5	8
1	23	0	0	1	2	1	0	1	0	0	0	#NULL!	2	3	3	3	3	3	3	3	3	3	3	3	3	3	3	3	3	3	3	3	59	1	#NULL!	3	3	6
1	22	1	0	1	5	1	1	0	0	0	0	#NULL!	1	1	1	1	1	1	1	1	1	1	1	1	1	1	1	1	1	1	1	1	20	0	#NULL!	4	4	8
1	20	0	0	1	1	1	0	1	0	0	0	#NULL!	3	3	4	1	2	2	1	1	3	3	3	1	1	1	2	3	1	2	5	2	44	0	#NULL!	3	3	6
1	22	0	0	1	5	1	0	1	0	0	0	#NULL!	2	4	2	1	3	3	2	3	3	2	2	3	2	2	2	2	2	2	2	3	47	0	#NULL!	4	4	8
1	20	0	1	1	2	1	0	1	0	0	0	#NULL!	1	1	2	2	1	1	1	1	1	1	1	1	1	1	1	1	1	1	1	1	22	0	#NULL!	2	2	4
1	20	1	0	1	3	1	0	1	0	0	0	#NULL!	4	4	1	2	2	3	2	3	3	3	1	5	2	2	1	4	4	2	1	1	50	1	#NULL!	3	3	6
1	21	0	0	1	2	1	0	0	1	0	0	#NULL!	4	3	3	1	3	3	2	2	2	2	2	2	1	2	2	2	2	1	1	1	41	0	#NULL!	4	3	7
1	18	0	0	0	2	1	0	0	0	0	0	#NULL!	3	1	1	1	1	1	1	1	3	3	1	1	1	1	1	1	1	1	1	1	26	0	#NULL!	4	4	8
1	20	0	0	1	2	1	0	0	0	0	0	#NULL!	2	1	2	1	3	2	1	1	2	2	2	2	2	2	2	2	2	2	2	2	37	0	#NULL!	3	3	6
1	17	1	0	1	1	1	0	1	0	0	0	#NULL!	4	3	1	1	3	3	3	1	3	2	2	3	3	2	1	1	1	2	2	1	42	0	#NULL!	4	4	8
1	21	0	0	0	2	1	0	0	0	0	0	#NULL!	2	2	2	2	2	2	1	2	2	2	2	2	1	1	2	2	2	2	2	2	37	0	#NULL!	3	3	6
1	23	1	0	1	5	1	1	1	0	0	0	#NULL!	2	2	1	2	2	2	3	1	1	2	1	1	1	2	1	2	1	1	1	1	30	0	#NULL!	4	3	7
1	18	0	1	0	1	1	1	1	1	0	0	#NULL!	2	1	1	1	2	1	1	1	2	1	1	1	1	1	1	1	1	1	1	1	23	0	#NULL!	4	5	9
1	19	0	0	1	2	1	0	0	0	0	0	#NULL!	4	4	3	2	4	3	2	3	3	3	4	2	2	3	3	4	4	1	2	1	57	1	#NULL!	3	3	6
1	19	0	0	0	2	1	0	1	0	0	0	#NULL!	2	2	1	2	2	2	1	1	3	3	2	2	1	2	2	2	2	2	2	2	38	0	#NULL!	4	4	8
1	22	0	0	1	5	1	0	1	0	0	0	#NULL!	2	1	1	1	1	1	1	1	1	1	1	1	1	1	1	2	1	1	1	1	22	0	#NULL!	3	4	7
1	21	0	0	1	3	1	0	1	0	0	0	#NULL!	4	4	3	1	2	2	1	1	1	1	1	1	1	1	1	1	1	1	1	1	30	0	#NULL!	3	1	4
1	21	1	1	0	2	1	0	1	1	0	0	#NULL!	2	1	1	4	2	1	1	1	3	2	1	1	1	1	1	1	1	1	1	1	28	0	#NULL!	5	5	10
1	19	1	1	1	2	1	1	2	0	0	0	#NULL!	1	2	3	3	2	1	2	2	3	3	1	1	3	2	2	2	2	2	3	2	42	0	#NULL!	3	3	6
1	19	1	0	1	1	1	0	0	0	0	0	#NULL!	5	5	3	1	1	3	3	3	5	1	1	3	1	1	1	2	2	1	1	1	44	0	#NULL!	3	2	5
1	20	0	0	1	2	1	0	1	0	0	0	#NULL!	4	4	2	2	3	3	1	1	1	2	1	2	1	2	2	2	2	2	1	2	40	0	#NULL!	3	3	6
1	18	1	0	1	1	1	1	1	1	0	1	#NULL!	2	2	1	1	1	1	1	1	1	1	1	1	3	2	2	2	1	1	2	1	28	0	#NULL!	4	4	8
1	22	0	0	1	5	1	0	1	0	0	0	#NULL!	4	2	2	1	2	1	1	2	3	1	1	1	1	1	1	2	1	1	1	1	30	0	#NULL!	4	4	8
1	20	0	0	1	3	1	0	1	0	0	0	#NULL!	4	3	3	3	3	3	3	3	3	3	3	3	3	2	2	2	2	2	2	2	54	1	#NULL!	4	4	8
1	20	0	0	1	3	1	0	0	0	0	0	#NULL!	2	1	1	1	1	1	1	1	1	1	3	2	1	1	2	1	1	1	1	1	25	0	#NULL!	3	2	5
1	21	0	0	1	3	1	1	1	0	0	0	#NULL!	4	1	1	2	2	1	1	1	2	1	1	1	1	1	1	2	1	1	1	1	27	0	#NULL!	4	4	8
1	20	0	0	1	3	1	1	1	0	0	0	#NULL!	2	2	3	1	2	1	2	1	4	2	2	2	1	1	1	1	1	1	1	1	32	0	#NULL!	4	4	8
1	21	0	0	1	3	1	0	1	0	0	0	#NULL!	5	5	2	1	1	2	2	2	2	2	2	2	2	2	2	2	2	2	2	2	44	0	#NULL!	2	4	6
1	22	1	1	1	5	1	0	0	0	0	0	#NULL!	5	5	5	1	3	5	2	4	5	5	3	4	3	3	3	3	2	4	5	2	72	1	#NULL!	1	1	2
1	20	0	0	1	3	1	0	1	0	0	0	#NULL!	1	1	1	1	1	1	1	1	4	3	1	1	1	1	1	1	1	1	1	1	25	0	#NULL!	4	4	8
1	18	0	0	1	2	1	0	1	0	0	0	#NULL!	5	3	5	1	5	3	4	3	5	4	5	3	2	2	4	5	4	3	5	4	75	1	#NULL!	2	2	4
1	20	0	1	1	3	1	1	1	0	0	0	#NULL!	2	1	1	1	1	1	1	1	2	2	1	1	2	1	1	1	1	1	1	1	24	0	#NULL!	4	4	8
1	19	0	0	1	3	1	0	0	0	0	0	#NULL!	2	2	3	1	1	2	1	2	2	2	1	1	1	1	1	1	2	1	2	2	31	0	#NULL!	4	4	8
1	17	0	0	1	2	1	1	0	0	0	0	#NULL!	2	2	1	1	1	2	1	1	3	1	1	2	1	1	2	2	2	1	1	1	29	0	#NULL!	4	4	8
1	20	0	0	1	2	1	0	1	0	0	0	#NULL!	2	2	2	1	3	2	2	1	3	1	1	1	1	1	2	2	1	2	1	1	32	0	#NULL!	3	3	6
1	20	0	1	1	3	1	1	1	0	0	1	#NULL!	2	2	1	4	2	2	1	1	2	2	1	1	1	1	1	2	2	1	1	1	31	0	#NULL!	3	3	6
1	20	0	1	0	3	1	1	1	0	0	0	#NULL!	3	3	2	1	3	3	1	3	1	2	2	3	3	3	3	3	3	2	2	3	49	0	#NULL!	4	3	7
1	19	1	1	1	2	1	0	1	0	0	0	#NULL!	2	1	1	2	2	1	1	1	1	1	1	3	3	1	1	1	1	1	1	1	27	0	#NULL!	4	4	8
1	20	0	0	1	3	1	1	1	0	0	0	#NULL!	1	1	1	1	1	1	1	1	1	1	1	1	1	1	1	1	1	1	1	1	20	0	#NULL!	4	4	8
1	20	0	0	1	2	1	0	1	0	0	0	#NULL!	4	4	4	2	3	3	1	3	1	3	3	3	1	4	3	4	3	1	3	1	54	1	#NULL!	3	3	6
1	21	0	0	1	2	1	1	1	0	0	1	#NULL!	2	2	1	2	2	3	2	1	1	2	2	3	1	1	2	3	3	3	1	1	38	0	#NULL!	4	4	8
1	19	1	0	1	2	1	1	1	1	0	0	#NULL!	2	1	1	3	2	1	1	1	1	1	1	1	1	1	1	1	1	1	1	1	24	0	#NULL!	3	3	6
1	18	0	0	1	1	1	0	1	0	0	0	#NULL!	2	3	3	1	1	1	4	2	1	4	3	1	1	2	2	3	3	1	4	1	43	0	#NULL!	3	3	6
1	23	0	0	1	5	1	1	1	0	0	0	#NULL!	2	1	2	1	1	1	1	1	1	1	2	2	1	2	1	2	1	2	1	1	27	0	#NULL!	4	4	8
1	17	0	1	1	1	1	1	1	0	0	0	#NULL!	4	2	1	4	2	2	3	1	5	2	4	2	1	1	3	5	3	1	1	1	48	0	#NULL!	4	4	8
1	19	0	0	1	1	1	0	1	0	0	0	#NULL!	3	4	3	2	3	4	1	3	4	5	4	4	2	3	3	5	3	2	3	2	63	1	#NULL!	3	4	7
1	22	0	1	1	4	1	1	2	0	0	0	#NULL!	2	2	1	1	1	2	1	1	1	2	2	2	1	1	1	2	2	2	2	2	31	0	#NULL!	4	4	8
1	19	0	1	1	2	1	0	1	0	0	0	#NULL!	4	3	2	1	3	3	2	1	2	2	1	1	1	1	1	2	3	2	1	1	37	0	#NULL!	3	3	6
1	19	0	0	0	1	1	0	1	0	0	0	#NULL!	4	2	3	1	4	1	1	1	3	3	1	2	2	2	2	3	1	1	2	1	40	0	#NULL!	3	2	5
1	20	1	1	1	2	1	1	1	0	0	0	#NULL!	5	3	5	2	2	3	1	3	1	2	3	5	3	1	1	4	3	1	4	1	53	1	#NULL!	3	2	5
1	20	1	0	1	3	1	0	1	0	0	0	#NULL!	4	3	1	2	2	3	2	2	1	1	1	1	1	1	3	4	2	1	1	1	37	0	#NULL!	3	3	6
1	19	1	0	1	2	1	0	1	0	0	0	#NULL!	2	2	2	2	2	2	2	2	2	2	2	2	2	2	2	2	2	2	2	2	40	0	#NULL!	3	3	6
1	21	1	1	1	2	1	0	1	1	0	0	#NULL!	3	2	2	1	1	2	1	2	1	1	1	3	1	2	2	2	2	1	1	1	32	0	#NULL!	3	3	6
1	23	0	0	1	5	1	0	1	0	0	0	#NULL!	4	3	1	1	2	1	1	2	2	3	2	4	1	3	2	2	2	2	1	1	40	0	#NULL!	2	2	4
1	19	0	0	1	2	1	0	1	0	0	0	#NULL!	2	2	1	1	1	1	1	1	1	1	1	1	1	1	1	2	2	1	1	1	24	0	#NULL!	4	4	8
1	19	0	0	0	2	1	1	2	1	0	0	#NULL!	2	1	1	1	1	1	1	1	1	1	1	1	1	1	1	1	1	1	1	1	21	0	#NULL!	1	1	2
1	20	1	0	1	2	1	0	1	1	0	0	#NULL!	2	2	2	2	2	2	2	2	2	2	2	2	2	2	2	2	2	2	2	2	40	0	#NULL!	3	4	7
1	20	1	1	1	2	1	0	2	0	0	0	#NULL!	2	2	3	1	2	1	1	1	1	3	3	3	2	1	1	1	1	1	2	1	33	0	#NULL!	4	3	7
1	18	0	0	1	2	1	0	1	0	0	0	#NULL!	3	3	3	3	3	3	3	3	3	3	3	3	3	3	3	3	3	3	3	3	60	1	#NULL!	1	1	2
1	20	1	0	0	2	1	0	1	0	0	1	#NULL!	3	3	2	2	2	2	3	2	2	2	3	3	4	4	3	3	3	2	3	2	53	1	#NULL!	3	2	5
1	19	1	1	1	2	1	0	1	0	1	1	#NULL!	3	3	3	3	3	3	3	3	3	3	3	3	3	3	3	3	3	3	3	3	60	1	#NULL!	4	4	8
1	22	1	1	1	5	1	1	1	0	0	0	#NULL!	1	1	1	1	1	3	1	1	1	1	1	1	1	1	1	1	1	1	1	1	22	0	#NULL!	5	5	10
1	19	0	0	1	2	1	1	0	1	0	0	#NULL!	2	2	1	2	2	2	2	1	2	1	2	1	1	2	1	2	1	1	1	1	30	0	#NULL!	5	5	10
1	20	0	0	1	2	1	1	1	0	0	0	#NULL!	1	1	1	1	1	1	1	1	1	1	1	1	1	1	1	1	1	1	1	1	20	0	#NULL!	4	4	8
1	20	0	0	1	2	1	0	0	0	0	1	#NULL!	3	2	2	2	2	2	1	1	2	4	2	2	1	1	1	2	1	1	1	1	34	0	#NULL!	4	4	8
1	21	0	0	1	2	1	0	1	1	0	0	#NULL!	3	2	2	3	1	1	3	2	3	2	3	3	1	2	1	2	3	1	1	1	40	0	#NULL!	3	3	6
1	20	0	0	0	2	1	0	1	1	0	0	#NULL!	2	2	2	2	2	2	2	2	2	2	2	2	2	2	2	2	2	2	2	2	40	0	#NULL!	3	3	6
1	17	0	0	1	2	1	0	0	0	0	0	#NULL!	1	1	1	1	1	1	1	1	1	1	1	1	1	1	1	1	1	1	1	1	20	0	#NULL!	1	1	2
1	19	0	1	1	2	1	0	1	0	0	0	#NULL!	5	5	5	1	3	4	3	3	3	5	5	5	3	4	4	5	4	1	5	4	77	1	#NULL!	3	3	6
1	19	1	1	1	2	1	1	1	0	0	1	#NULL!	1	1	1	1	1	1	1	1	1	1	1	1	1	1	1	1	1	1	1	1	20	0	#NULL!	1	1	2
1	19	0	1	1	2	1	0	1	0	0	0	#NULL!	3	3	3	3	2	3	3	4	3	2	3	3	3	4	3	3	2	3	4	3	60	1	#NULL!	2	3	5
1	19	0	1	1	2	1	0	1	0	0	0	#NULL!	4	4	4	1	4	4	1	3	2	3	2	4	2	4	2	3	4	4	1	4	60	1	#NULL!	4	2	6
1	19	1	0	0	2	1	0	1	0	0	0	#NULL!	2	1	1	2	1	1	1	1	2	1	1	1	1	1	1	1	1	1	1	1	23	0	#NULL!	4	4	8
1	18	0	0	1	2	1	1	0	0	0	0	#NULL!	4	2	2	1	1	1	1	1	4	3	1	2	1	1	2	2	3	1	1	1	35	0	#NULL!	5	5	10
1	19	0	0	0	2	1	0	1	0	0	0	#NULL!	3	2	2	1	3	3	1	2	1	2	1	2	1	2	2	3	2	1	2	1	37	0	#NULL!	2	2	4
1	21	0	0	1	2	1	0	0	0	0	0	#NULL!	4	2	2	2	1	1	1	1	4	3	1	3	1	1	2	2	3	1	1	1	37	0	#NULL!	4	4	8
1	19	0	1	1	2	1	1	1	0	0	0	#NULL!	2	2	1	1	2	2	1	2	1	1	1	2	1	1	1	2	2	1	1	1	28	0	#NULL!	3	3	6
1	19	0	1	0	2	1	1	1	0	0	0	#NULL!	4	3	1	1	2	1	1	1	2	2	1	3	1	1	1	1	4	3	1	1	35	0	#NULL!	4	4	8
1	19	0	0	1	2	1	0	1	0	0	0	#NULL!	1	1	1	1	1	1	1	1	1	2	1	3	1	1	2	2	1	1	1	1	25	0	#NULL!	4	4	8
1	19	0	0	0	2	1	0	1	0	0	0	#NULL!	3	3	2	3	3	3	1	3	3	4	3	2	1	2	3	4	3	3	2	2	53	1	#NULL!	3	3	6
1	20	0	0	1	2	1	1	1	0	0	0	#NULL!	2	2	2	3	3	3	3	3	3	3	3	3	3	3	3	3	3	3	3	3	57	1	#NULL!	3	4	7
1	20	0	1	1	2	1	0	1	0	0	0	#NULL!	1	2	2	1	2	2	3	1	1	2	1	3	2	2	2	3	2	1	1	2	36	0	#NULL!	4	4	8
1	18	0	1	1	2	1	0	1	0	0	0	#NULL!	2	2	2	2	2	1	2	2	3	3	2	1	1	1	2	2	2	1	2	1	36	0	#NULL!	5	4	9
1	20	0	0	1	5	1	0	1	0	1	0	#NULL!	5	5	5	1	5	5	5	5	1	5	5	5	5	5	5	5	4	1	5	5	87	1	#NULL!	3	3	6
1	22	1	0	1	2	1	1	1	0	1	0	#NULL!	2	2	2	2	2	2	2	2	2	2	2	2	2	2	2	2	2	2	2	2	40	0	#NULL!	3	3	6
1	21	0	0	1	5	1	0	1	0	0	0	#NULL!	4	3	2	1	3	3	1	2	1	2	2	2	1	2	2	2	2	2	2	2	41	0	#NULL!	3	2	5
1	22	0	0	1	5	1	0	1	0	0	1	#NULL!	4	2	3	4	3	2	3	3	3	4	4	4	3	2	3	3	4	3	3	3	63	1	#NULL!	3	3	6
1	22	0	1	1	5	1	0	1	0	0	1	#NULL!	5	3	2	2	2	3	4	4	4	3	5	5	4	5	4	4	3	3	3	3	71	1	#NULL!	3	3	6
1	21	0	1	1	4	2	0	1	0	0	0	#NULL!	3	4	3	2	3	4	2	4	3	2	1	3	3	3	3	3	3	3	2	2	56	1	#NULL!	2	3	5
1	23	0	0	1	4	1	0	0	0	0	1	#NULL!	4	3	1	1	3	3	1	2	3	1	1	1	1	4	1	4	3	1	1	1	40	0	#NULL!	2	2	4
1	21	0	0	1	4	1	0	1	0	0	0	#NULL!	2	3	2	2	2	2	3	2	4	3	2	2	2	2	2	2	2	2	1	2	44	0	#NULL!	2	2	4
1	23	0	0	1	4	1	0	0	0	0	0	#NULL!	5	3	2	1	2	2	1	2	2	2	1	3	1	4	3	4	3	3	2	1	47	0	#NULL!	2	2	4
1	23	0	0	1	5	1	0	0	0	0	0	#NULL!	4	5	5	3	3	4	3	3	1	3	4	2	1	2	3	4	4	1	3	1	59	1	#NULL!	2	3	5
1	24	0	0	1	5	1	0	0	0	0	0	#NULL!	1	1	1	1	1	1	1	1	1	2	1	1	1	2	2	1	2	1	1	1	24	0	#NULL!	3	3	6
1	21	1	0	1	4	1	0	1	0	0	0	#NULL!	4	2	3	1	4	2	1	1	4	1	2	2	2	2	2	1	1	2	4	1	42	0	#NULL!	2	1	3
1	22	0	0	1	5	1	0	1	0	0	1	#NULL!	3	3	3	1	3	3	3	3	3	3	3	3	3	3	3	3	3	1	2	3	55	1	#NULL!	3	3	6
1	22	0	1	1	5	1	0	1	0	0	1	#NULL!	2	2	1	1	1	2	1	1	1	2	1	1	1	2	1	2	1	1	1	1	26	0	#NULL!	3	3	6
1	19	1	0	1	2	1	1	1	1	0	1	#NULL!	4	4	1	4	3	5	4	3	3	3	3	3	2	1	2	5	3	3	3	3	62	1	#NULL!	3	4	7
1	23	0	1	1	5	1	0	0	0	0	0	#NULL!	5	5	5	1	5	5	1	5	5	5	5	5	5	5	5	5	5	5	5	5	92	1	#NULL!	2	2	4
1	23	0	0	1	5	1	0	1	1	0	0	#NULL!	2	2	2	2	2	2	2	2	2	2	2	2	2	2	3	4	2	3	2	2	44	0	#NULL!	3	3	6
1	23	1	1	1	5	1	0	0	0	0	0	#NULL!	3	3	3	1	1	1	1	1	1	1	1	1	1	1	1	1	1	1	1	1	26	0	#NULL!	3	3	6
1	24	1	0	0	5	1	1	1	0	0	0	#NULL!	1	1	1	2	1	1	1	1	1	1	1	1	1	1	1	1	1	1	1	1	21	0	#NULL!	4	5	9
1	22	0	0	1	5	1	0	1	0	0	0	#NULL!	4	4	1	1	1	4	1	1	1	2	1	1	1	2	2	2	2	1	1	1	34	0	#NULL!	4	4	8
1	23	1	0	0	5	1	1	0	0	0	0	#NULL!	1	2	2	2	2	3	2	2	2	2	2	1	1	1	1	2	2	1	2	1	34	0	#NULL!	1	3	4
1	22	1	1	1	5	1	1	0	0	1	1	#NULL!	5	5	2	2	3	2	1	2	1	1	1	1	1	2	1	1	1	1	1	1	35	0	#NULL!	3	4	7
1	19	1	1	1	2	1	0	1	0	0	0	#NULL!	1	3	1	1	2	2	1	2	1	1	1	1	1	2	2	3	2	2	1	1	31	0	#NULL!	4	4	8
1	19	0	1	1	2	1	1	1	0	0	0	#NULL!	4	2	2	3	4	3	1	2	2	2	2	2	1	1	2	2	2	1	3	1	42	0	#NULL!	3	3	6
1	23	1	1	0	5	1	0	0	0	1	1	#NULL!	4	5	3	4	5	5	2	3	5	3	4	5	2	4	3	4	5	1	2	1	70	1	#NULL!	2	2	4
1	20	0	0	1	2	1	1	0	0	0	0	#NULL!	3	2	3	2	1	1	1	1	1	3	2	1	1	1	1	1	1	1	1	1	29	0	#NULL!	3	3	6
1	21	1	0	0	2	1	0	0	1	0	0	#NULL!	4	2	4	1	3	4	3	2	3	3	1	2	1	2	4	3	2	2	2	1	49	0	#NULL!	3	3	6
1	22	0	0	1	5	1	0	1	0	0	0	#NULL!	2	3	3	3	3	3	4	3	3	2	3	3	3	3	2	2	2	2	1	2	52	1	#NULL!	2	3	5
1	22	0	1	1	5	1	0	0	0	0	0	#NULL!	4	3	2	1	1	3	1	2	3	2	3	5	1	2	2	3	2	3	1	2	46	0	#NULL!	2	2	4
1	22	0	1	1	5	1	1	1	0	0	0	#NULL!	3	4	4	3	3	2	3	3	3	3	4	4	2	2	4	4	4	3	3	2	63	1	#NULL!	2	2	4
1	18	0	0	0	1	1	1	1	0	0	0	#NULL!	5	1	1	4	5	2	1	2	3	4	2	4	1	2	4	5	5	3	1	1	56	1	#NULL!	3	2	5
1	20	0	0	1	4	1	1	1	0	0	0	#NULL!	2	1	1	1	2	1	1	1	2	1	1	1	1	1	1	2	2	1	1	1	25	0	#NULL!	4	4	8
1	23	0	0	1	5	1	1	1	0	0	0	#NULL!	5	1	1	1	1	1	1	1	1	1	1	1	1	2	1	2	2	1	1	1	27	0	#NULL!	4	4	8
1	23	1	1	0	5	1	0	1	0	0	0	#NULL!	3	2	1	2	2	2	1	2	5	4	3	2	3	2	2	1	2	1	1	1	42	0	#NULL!	3	2	5
1	23	1	0	1	5	1	0	1	0	0	0	#NULL!	2	3	3	3	3	3	3	3	3	3	3	3	3	3	3	3	4	3	3	4	61	1	#NULL!	4	4	8
1	23	0	1	1	5	1	0	0	0	0	1	#NULL!	4	3	4	1	4	3	1	3	2	4	4	4	1	3	4	4	4	4	4	4	65	1	#NULL!	3	3	6
1	22	0	0	1	5	1	0	0	0	0	1	#NULL!	4	4	1	2	4	3	2	3	1	1	2	3	1	1	2	2	3	1	1	1	42	0	#NULL!	2	2	4
1	22	0	0	1	5	1	0	0	0	0	0	#NULL!	5	2	4	1	2	2	1	2	5	3	5	1	1	2	2	2	1	1	3	1	46	0	#NULL!	4	4	8
1	23	0	0	1	5	1	0	0	0	0	1	#NULL!	5	5	4	3	5	5	5	5	3	4	5	5	5	3	3	5	5	1	5	5	86	1	#NULL!	3	3	6
1	21	1	0	1	5	1	0	1	0	0	0	#NULL!	2	2	2	1	1	1	1	1	1	1	1	1	1	1	1	1	1	1	1	1	23	0	#NULL!	4	4	8
1	22	1	1	1	5	1	0	0	0	0	0	#NULL!	3	2	4	3	4	4	1	1	2	2	2	3	2	4	2	5	1	1	3	2	51	1	#NULL!	2	1	3
1	24	1	0	1	5	1	0	1	1	1	0	#NULL!	2	2	2	2	3	3	3	2	4	3	1	1	1	1	2	2	2	2	1	1	40	0	#NULL!	3	2	5
1	22	1	0	1	5	1	0	0	0	0	0	#NULL!	2	2	2	2	2	2	2	2	2	3	3	3	2	1	1	1	1	2	2	2	39	0	#NULL!	3	2	5
1	22	0	1	1	5	1	0	0	0	0	0	#NULL!	3	2	1	2	1	2	2	2	2	1	1	1	1	1	1	1	1	1	1	1	28	0	#NULL!	4	4	8
1	24	1	0	1	5	1	0	0	0	0	1	#NULL!	3	2	3	2	3	2	1	1	2	1	1	3	1	1	3	2	1	1	1	1	35	0	#NULL!	3	3	6
1	22	1	0	1	5	1	1	0	0	0	0	#NULL!	3	2	3	3	3	3	3	3	3	3	4	3	3	3	3	3	3	3	3	3	60	1	#NULL!	3	3	6
1	23	1	0	1	5	1	1	1	0	0	0	#NULL!	2	3	2	1	3	3	1	2	3	2	1	2	3	3	3	2	2	1	1	1	41	0	#NULL!	3	2	5
1	23	0	0	1	5	2	0	1	0	0	0	#NULL!	2	3	2	1	1	2	1	1	1	1	1	1	1	1	1	1	1	1	1	1	25	0	#NULL!	5	5	10
1	23	0	0	1	5	1	0	1	0	0	0	#NULL!	4	4	2	4	5	3	2	4	2	3	5	5	5	4	1	5	5	4	5	3	75	1	#NULL!	4	5	9
1	22	0	0	1	5	1	0	0	0	0	0	#NULL!	2	3	1	1	1	2	1	1	1	1	1	1	1	2	1	2	2	1	1	1	27	0	#NULL!	3	3	6
1	20	0	0	1	3	1	1	1	0	0	0	#NULL!	4	3	2	2	3	3	3	2	2	3	1	2	2	2	2	2	2	2	2	1	45	0	#NULL!	4	4	8
1	23	0	1	1	5	1	1	1	0	0	0	#NULL!	3	1	2	1	1	3	1	1	4	1	1	1	1	1	2	2	1	1	1	1	30	0	#NULL!	4	4	8
1	23	0	0	1	5	1	0	1	0	0	0	#NULL!	2	1	3	2	1	2	2	1	3	3	2	3	1	1	2	2	1	1	1	1	35	0	#NULL!	4	3	7
1	21	0	1	1	4	1	0	1	1	1	1	#NULL!	4	2	2	3	4	3	3	2	2	3	2	4	1	1	2	4	4	2	2	2	52	1	#NULL!	4	4	8
1	21	0	0	1	4	1	0	1	0	0	0	#NULL!	2	3	2	1	2	3	1	1	2	2	2	1	1	1	1	1	2	1	1	1	31	0	#NULL!	4	3	7
1	23	0	0	1	5	1	0	1	0	0	0	#NULL!	4	3	2	1	2	3	1	2	3	3	2	3	1	2	2	4	4	1	2	1	46	0	#NULL!	2	2	4
1	22	0	1	1	1	1	1	0	0	0	0	#NULL!	1	1	1	1	1	2	1	1	1	1	1	1	1	1	1	1	1	1	1	1	21	0	#NULL!	3	4	7
1	20	0	0	0	3	1	0	1	0	0	0	#NULL!	3	3	3	3	3	3	3	2	4	3	3	3	1	1	2	2	2	2	2	2	50	1	#NULL!	3	2	5
1	22	1	1	1	4	1	0	1	0	1	1	#NULL!	1	2	3	2	2	2	3	2	2	1	2	2	2	3	4	2	3	4	3	3	48	0	#NULL!	3	2	5
1	21	0	0	1	4	1	0	1	0	0	0	#NULL!	4	4	3	1	4	4	1	1	2	4	4	4	2	2	2	3	2	2	4	3	56	1	#NULL!	3	3	6
1	22	0	0	1	5	1	0	1	0	0	0	#NULL!	4	4	3	2	3	3	3	3	1	3	2	3	1	2	3	3	3	2	1	1	50	1	#NULL!	2	2	4
1	23	0	1	1	4	2	1	2	0	0	0	#NULL!	4	4	1	1	1	2	1	2	4	2	3	5	1	2	2	3	2	1	1	1	43	0	#NULL!	4	4	8
1	23	0	0	1	4	2	1	0	0	0	0	#NULL!	2	2	2	1	1	2	1	1	1	3	1	1	1	2	2	2	2	2	2	1	32	0	#NULL!	4	4	8
1	22	0	0	1	4	2	0	0	0	0	0	#NULL!	5	5	5	3	2	4	2	3	4	4	2	2	5	5	3	4	3	5	5	1	72	1	#NULL!	2	2	4
1	21	0	0	1	4	2	0	1	0	0	0	#NULL!	3	2	1	2	3	2	1	2	2	3	1	2	1	2	1	2	2	1	1	1	35	0	#NULL!	3	3	6
1	18	0	0	1	1	2	1	1	1	0	0	#NULL!	2	2	1	2	1	3	3	4	4	2	3	1	2	1	1	2	1	2	2	2	41	0	#NULL!	4	4	8
1	18	1	1	1	1	1	1	1	0	0	0	#NULL!	5	4	2	2	4	4	3	4	4	4	5	5	4	4	3	4	5	5	2	4	77	1	#NULL!	3	3	6
1	18	1	1	1	1	2	1	2	1	0	0	#NULL!	2	1	1	3	2	1	1	1	1	1	1	1	1	1	1	1	1	1	1	1	24	0	#NULL!	3	3	6
1	18	0	1	1	1	1	0	1	0	0	0	#NULL!	3	2	3	1	2	2	1	1	3	2	2	2	2	1	2	2	1	1	2	2	37	0	#NULL!	3	3	6
1	18	0	0	0	1	2	0	0	0	0	0	#NULL!	3	3	2	2	1	2	2	1	2	4	1	2	2	2	2	2	2	1	2	1	39	0	#NULL!	3	2	5
1	21	1	1	0	3	1	1	1	1	0	0	#NULL!	3	3	2	3	3	3	2	3	3	2	2	3	3	2	3	3	3	3	2	3	54	1	#NULL!	4	4	8
1	20	1	0	0	1	2	0	1	0	0	0	#NULL!	4	3	3	3	3	3	2	2	2	2	2	2	2	2	2	3	3	3	2	2	50	1	#NULL!	3	2	5
1	18	0	1	1	1	1	1	2	0	0	0	#NULL!	3	3	1	1	2	2	1	2	3	3	1	1	2	1	1	2	3	3	1	2	38	0	#NULL!	4	4	8
1	18	1	1	1	1	1	0	1	0	0	1	#NULL!	4	2	1	1	2	1	1	1	5	2	1	2	2	2	2	4	2	1	2	1	39	0	#NULL!	3	4	7
1	18	0	0	1	1	2	1	1	0	0	0	#NULL!	2	2	1	2	2	2	1	1	3	2	2	3	2	2	2	2	2	1	1	2	37	0	#NULL!	3	3	6
1	18	1	1	1	1	1	1	1	1	0	0	#NULL!	2	2	1	1	1	4	1	2	5	2	2	2	2	1	2	2	2	1	1	1	37	0	#NULL!	4	4	8
1	21	0	1	1	3	1	0	1	0	0	0	#NULL!	4	4	4	1	4	4	4	4	3	4	3	5	2	4	4	4	3	3	3	3	70	1	#NULL!	2	1	3
1	18	0	0	1	1	1	0	1	1	0	0	#NULL!	1	1	1	2	1	1	1	1	1	1	1	1	1	1	1	1	1	1	1	1	21	0	#NULL!	3	3	6
1	19	1	1	0	1	1	1	2	1	0	0	#NULL!	3	1	2	1	3	1	1	1	1	3	2	2	2	1	1	1	1	1	1	1	30	0	#NULL!	4	4	8
1	21	0	1	0	3	1	0	1	0	0	0	#NULL!	3	2	2	1	2	2	1	1	2	4	2	3	1	3	3	2	1	1	2	2	40	0	#NULL!	3	3	6
1	20	0	1	1	3	1	0	1	0	0	0	#NULL!	3	2	2	2	2	3	2	2	3	4	4	4	3	4	2	4	3	3	3	3	58	1	#NULL!	3	2	5
1	20	0	1	1	3	1	0	1	0	0	0	#NULL!	2	4	2	2	5	2	1	2	5	5	1	2	1	2	2	5	2	2	1	1	49	0	#NULL!	3	3	6
1	20	0	0	0	3	1	1	1	0	0	0	#NULL!	5	4	3	1	3	4	3	4	3	4	3	4	1	3	2	4	4	1	2	2	60	1	#NULL!	3	4	7
1	19	0	0	1	3	1	0	0	0	0	0	#NULL!	5	3	2	1	3	3	1	3	3	2	2	1	2	3	2	3	3	2	1	1	46	0	#NULL!	2	2	4
1	19	0	0	1	3	1	0	1	0	0	0	#NULL!	4	3	2	1	1	1	1	1	2	2	1	3	2	2	2	2	3	1	1	3	38	0	#NULL!	4	4	8
1	18	0	0	1	1	1	1	1	1	0	0	#NULL!	2	2	3	1	1	2	1	1	3	2	2	2	1	1	1	1	1	1	1	1	30	0	#NULL!	4	4	8
1	18	0	0	1	1	2	0	1	1	0	0	#NULL!	2	3	2	1	2	2	1	2	2	3	2	2	2	2	3	3	3	2	2	2	43	0	#NULL!	3	3	6
1	21	0	1	1	3	1	1	1	0	0	0	#NULL!	5	4	2	1	4	4	1	1	4	2	3	3	1	2	2	4	3	1	1	2	50	1	#NULL!	4	3	7
1	18	1	0	1	1	1	1	2	0	0	0	#NULL!	3	1	1	1	2	3	1	1	3	2	1	2	2	1	1	2	2	2	1	2	34	0	#NULL!	4	4	8
1	20	1	0	1	3	1	0	1	0	0	0	#NULL!	5	2	2	1	5	5	1	4	3	3	3	4	3	4	4	4	1	3	2	3	62	1	#NULL!	2	1	3
1	19	0	0	0	3	1	0	1	0	0	0	#NULL!	5	2	3	1	4	3	3	3	5	2	4	4	2	4	2	5	1	1	2	2	58	1	#NULL!	2	2	4
1	18	0	1	1	1	1	0	1	0	0	0	#NULL!	5	4	5	4	4	3	1	3	1	3	3	2	3	4	3	3	4	5	3	3	66	1	#NULL!	3	3	6
1	18	0	0	0	2	2	0	0	0	0	1	#NULL!	5	5	1	3	1	2	1	1	3	1	1	5	3	4	2	3	1	1	1	1	45	0	#NULL!	3	3	6
1	20	0	1	0	3	1	0	1	0	0	0	#NULL!	4	2	1	3	2	3	2	3	5	2	1	3	2	2	2	3	3	2	1	1	47	0	#NULL!	4	3	7
1	18	0	0	1	1	1	1	2	1	0	0	#NULL!	2	3	3	3	2	3	4	3	3	3	3	3	3	3	3	3	3	3	3	3	59	1	#NULL!	3	4	7
1	18	0	0	0	1	1	1	1	0	0	0	#NULL!	2	2	1	2	3	1	3	1	2	3	1	2	1	2	2	2	2	2	1	1	36	0	#NULL!	3	3	6
1	19	0	0	0	1	1	1	1	1	0	0	#NULL!	2	1	1	5	2	1	1	1	1	2	2	1	1	1	1	2	1	1	1	1	29	0	#NULL!	4	4	8
1	19	0	0	1	2	1	1	2	0	0	0	#NULL!	1	1	1	1	1	1	1	1	1	5	1	3	1	2	1	2	1	1	1	1	28	0	#NULL!	5	5	10
1	18	0	0	1	1	1	1	2	1	0	0	#NULL!	1	1	1	1	1	1	1	1	2	1	1	1	1	1	1	1	1	1	1	1	21	0	#NULL!	4	4	8
1	18	0	0	1	1	2	1	1	1	0	0	#NULL!	4	3	2	2	2	2	1	1	1	1	1	1	1	4	1	1	1	1	2	1	33	0	#NULL!	3	3	6
1	17	0	1	1	1	2	1	1	1	0	0	#NULL!	5	3	1	2	1	4	5	3	4	5	2	4	1	2	2	4	4	3	1	2	58	1	#NULL!	3	3	6
1	18	0	0	1	1	1	1	1	0	0	0	#NULL!	3	3	1	2	3	2	1	1	2	3	2	3	1	2	2	2	1	1	1	1	37	0	#NULL!	3	3	6
1	18	0	1	0	1	1	0	1	1	0	0	#NULL!	2	2	1	2	1	2	3	1	3	4	2	4	2	2	3	3	3	1	1	3	45	0	#NULL!	4	4	8
1	17	0	0	1	1	1	0	1	0	0	0	#NULL!	1	1	1	2	2	2	1	1	3	1	2	4	1	2	2	2	1	1	1	1	32	0	#NULL!	4	3	7
1	18	0	0	1	1	2	0	1	0	0	0	#NULL!	3	2	2	4	2	2	2	2	3	4	2	2	2	2	2	2	2	2	2	2	46	0	#NULL!	4	4	8
1	19	0	1	1	1	2	0	1	1	0	0	#NULL!	1	4	2	5	5	3	3	3	5	5	5	3	3	3	5	4	3	1	1	1	65	1	#NULL!	3	3	6
1	18	0	0	1	1	1	0	1	0	0	0	#NULL!	1	3	1	1	4	3	3	2	4	3	4	1	1	2	2	2	3	1	1	1	43	0	#NULL!	3	2	5
1	19	0	0	1	1	2	0	1	1	0	0	#NULL!	3	2	1	1	1	1	1	1	1	1	1	1	1	1	1	1	1	1	1	1	23	0	#NULL!	4	4	8
1	18	0	0	1	1	1	1	2	0	0	0	#NULL!	2	2	1	1	1	2	2	1	1	1	1	1	1	1	1	1	1	1	1	1	24	0	#NULL!	4	4	8
1	18	0	1	1	1	1	1	2	1	0	1	#NULL!	2	2	1	1	1	2	1	1	3	1	1	1	1	1	1	1	1	2	1	1	26	0	#NULL!	4	4	8
1	17	0	1	1	1	1	1	0	1	0	0	#NULL!	1	2	2	1	2	2	1	1	2	2	2	2	2	1	2	2	2	1	2	2	34	0	#NULL!	3	3	6
1	18	0	1	1	1	1	1	1	0	0	0	#NULL!	2	1	1	2	2	1	1	1	1	1	1	1	1	1	1	1	1	1	1	1	23	0	#NULL!	4	4	8
1	18	0	1	1	1	2	1	1	1	0	0	#NULL!	3	1	2	1	1	1	1	1	1	2	1	1	1	2	1	2	1	1	1	1	26	0	#NULL!	3	5	8
1	18	0	0	1	1	1	0	0	1	0	0	#NULL!	1	2	1	1	1	1	2	1	1	3	2	3	1	2	2	2	2	1	1	2	32	0	#NULL!	3	3	6
1	18	0	1	1	1	2	1	2	0	0	0	#NULL!	2	1	1	5	2	1	1	1	1	3	1	1	3	3	3	3	2	1	1	1	37	0	#NULL!	5	5	10
1	18	0	1	1	1	1	1	2	1	0	0	#NULL!	1	1	1	1	1	1	1	1	2	3	2	1	1	1	1	1	1	1	1	1	24	0	#NULL!	5	5	10
1	19	0	1	1	1	2	0	1	0	0	0	#NULL!	3	4	3	2	4	2	1	3	3	4	3	3	3	4	3	3	1	2	2	1	54	1	#NULL!	2	2	4
1	18	0	0	1	1	1	0	1	1	0	0	#NULL!	5	4	4	2	3	4	2	3	3	2	3	4	3	5	3	5	4	3	4	2	68	1	#NULL!	2	2	4
1	18	0	0	1	1	1	1	1	0	0	0	#NULL!	1	1	1	3	2	3	2	1	3	2	5	5	2	5	2	3	2	1	1	1	46	0	#NULL!	3	4	7
1	18	0	1	1	1	2	0	1	0	0	0	#NULL!	3	3	3	1	2	2	1	2	2	4	3	3	1	2	1	2	3	2	2	1	43	0	#NULL!	3	2	5
1	18	0	0	1	1	2	0	1	0	0	0	#NULL!	3	2	1	1	1	2	2	2	5	3	3	1	2	3	2	3	3	1	1	1	42	0	#NULL!	3	2	5
1	20	0	0	0	3	1	0	1	0	0	0	#NULL!	4	4	4	1	2	2	1	2	3	4	3	4	3	2	4	4	3	2	2	2	56	1	#NULL!	3	2	5
1	18	0	1	1	1	1	0	1	1	0	1	#NULL!	3	4	3	1	2	3	3	2	3	2	2	2	2	2	2	4	3	1	2	2	48	0	#NULL!	3	3	6
1	23	0	0	1	3	2	1	1	0	0	0	#NULL!	2	2	2	2	2	2	2	2	2	2	2	2	2	2	2	2	2	1	1	1	37	0	#NULL!	4	4	8
1	21	0	0	1	3	2	1	1	0	0	0	#NULL!	2	2	2	2	2	1	2	1	2	2	1	2	1	2	2	2	2	3	3	2	38	0	#NULL!	3	3	6
1	22	0	1	1	3	2	0	1	0	0	0	#NULL!	4	4	3	4	3	3	1	3	4	1	1	5	3	3	3	1	3	3	3	3	58	1	#NULL!	3	3	6
1	21	0	0	0	3	2	1	1	0	0	0	#NULL!	3	3	2	1	3	3	2	3	4	1	1	2	2	1	2	2	3	2	2	2	44	0	#NULL!	3	3	6
1	22	0	1	0	4	2	0	1	0	0	0	#NULL!	5	3	2	1	3	3	1	4	5	1	2	2	2	1	1	2	2	1	1	1	43	0	#NULL!	3	2	5
1	21	0	1	1	4	2	1	1	0	0	0	#NULL!	3	2	2	2	2	2	3	1	2	2	1	1	1	1	2	2	1	1	1	1	33	0	#NULL!	4	4	8
1	20	0	0	1	3	2	1	2	0	0	0	#NULL!	3	4	2	1	4	2	1	1	5	5	1	2	1	2	2	4	2	1	1	1	45	0	#NULL!	2	4	6
1	21	0	0	0	3	2	1	1	0	0	0	#NULL!	2	2	3	1	1	1	1	1	1	2	1	1	1	1	1	1	1	1	1	1	25	0	#NULL!	3	4	7
1	23	1	1	1	3	2	1	0	1	0	0	#NULL!	2	2	1	1	1	4	3	2	5	3	2	2	1	1	1	1	1	1	1	1	36	0	#NULL!	4	5	9
1	21	0	1	1	3	2	0	1	0	0	1	#NULL!	5	3	5	4	2	3	3	3	4	4	4	4	3	3	3	3	3	2	3	2	66	1	#NULL!	2	2	4
1	20	0	0	1	3	2	1	1	0	0	0	#NULL!	4	2	1	3	2	2	2	2	2	3	2	2	2	4	4	3	5	3	1	1	50	1	#NULL!	4	5	9
1	21	0	0	1	3	2	1	1	1	0	0	#NULL!	2	2	1	1	1	1	1	1	2	1	1	3	1	1	1	1	2	1	1	1	26	0	#NULL!	4	5	9
1	20	0	1	1	3	2	1	2	0	0	0	#NULL!	3	3	1	2	2	3	1	2	3	3	3	4	1	1	2	3	1	1	1	3	43	0	#NULL!	4	4	8
1	21	0	0	1	3	2	1	0	0	0	0	#NULL!	2	2	1	1	1	2	1	2	4	4	2	2	1	1	2	1	1	1	1	1	33	0	#NULL!	2	4	6
1	22	0	0	0	3	2	1	1	0	0	0	#NULL!	2	2	1	1	1	2	1	1	2	2	1	1	1	1	1	2	1	1	1	1	26	0	#NULL!	3	4	7
1	23	0	0	0	3	2	0	1	0	0	0	#NULL!	2	1	1	2	1	1	1	1	1	1	1	3	1	1	2	2	1	1	1	1	26	0	#NULL!	3	3	6
1	21	0	0	1	3	2	1	1	0	0	0	#NULL!	3	2	2	1	1	2	1	1	2	3	1	2	1	1	2	2	1	1	3	1	33	0	#NULL!	3	3	6
1	20	1	1	0	3	2	1	2	0	0	1	#NULL!	4	4	3	2	2	3	3	3	1	5	1	2	3	3	1	1	1	2	2	2	48	0	#NULL!	4	3	7
1	20	0	1	1	3	2	1	1	0	0	0	#NULL!	2	2	1	1	3	2	1	1	4	1	1	2	1	1	1	2	1	1	1	1	30	0	#NULL!	4	3	7
1	24	0	1	1	3	2	0	1	0	0	1	#NULL!	2	2	2	1	3	2	1	2	1	1	1	1	1	1	2	2	2	1	2	1	31	0	#NULL!	3	2	5
1	24	1	1	1	3	2	1	0	1	0	0	#NULL!	4	1	2	4	3	2	2	1	1	3	2	1	2	3	1	1	1	2	1	1	38	0	#NULL!	3	3	6
1	21	0	1	1	3	2	0	1	0	0	0	#NULL!	3	2	1	1	1	1	1	1	1	4	1	4	1	1	2	4	1	1	1	2	34	0	#NULL!	3	3	6
1	23	0	0	1	3	2	0	0	0	0	0	#NULL!	2	1	2	2	2	2	3	2	3	3	2	2	2	2	2	3	2	2	2	2	43	0	#NULL!	3	3	6
1	21	0	0	1	4	2	0	1	0	0	0	#NULL!	5	5	1	3	1	5	2	4	4	4	4	2	2	3	3	4	4	1	1	1	59	1	#NULL!	4	2	6
1	20	1	0	1	3	2	1	0	1	0	0	#NULL!	4	4	3	2	5	5	4	5	2	4	4	4	1	1	2	4	4	1	3	4	66	1	#NULL!	3	3	6
1	25	0	1	1	3	2	1	1	0	0	0	#NULL!	2	1	1	2	2	1	2	2	2	2	2	2	2	2	3	2	2	2	2	2	38	0	#NULL!	1	1	2
1	23	0	0	0	3	2	1	0	0	0	0	#NULL!	2	2	1	2	1	2	1	1	3	1	1	1	1	2	1	1	1	1	1	1	27	0	#NULL!	4	4	8
1	21	0	0	1	3	2	0	1	0	0	0	#NULL!	4	4	3	2	2	4	2	3	3	2	3	3	3	2	3	4	4	3	2	1	57	1	#NULL!	3	3	6
1	21	0	0	1	3	2	0	1	0	0	0	#NULL!	4	2	1	1	2	3	1	2	5	2	1	4	3	2	4	3	2	1	1	1	45	0	#NULL!	3	3	6
1	22	0	0	1	3	2	0	1	0	0	0	#NULL!	3	2	2	2	2	1	2	2	2	2	2	3	1	2	2	2	1	2	2	2	39	0	#NULL!	3	4	7
1	22	0	0	1	4	2	0	1	0	1	0	#NULL!	4	4	2	1	4	3	1	2	4	3	1	4	2	3	3	4	3	1	2	2	53	1	#NULL!	3	2	5
1	23	0	1	1	4	1	0	1	0	0	1	#NULL!	2	2	2	2	2	2	2	2	2	2	2	2	2	2	2	2	2	2	2	2	40	0	#NULL!	3	4	7
1	23	0	1	1	4	1	0	1	0	0	1	#NULL!	4	3	3	2	4	3	2	3	3	4	4	3	3	3	2	3	2	1	2	3	57	1	#NULL!	4	3	7
1	24	1	0	0	4	1	1	1	0	1	1	#NULL!	5	3	3	2	4	2	2	2	2	2	2	2	2	2	2	2	2	2	2	2	47	0	#NULL!	3	3	6
1	22	0	1	1	4	1	0	1	0	0	0	#NULL!	5	4	3	3	3	5	4	5	4	5	4	5	3	3	4	3	3	3	1	4	74	1	#NULL!	1	2	3
1	24	1	0	1	4	2	0	1	1	0	0	#NULL!	4	4	2	1	3	4	1	4	4	3	2	5	1	4	4	2	4	1	1	2	56	1	#NULL!	2	1	3
1	22	0	0	1	4	1	1	1	0	0	0	#NULL!	3	2	1	1	2	2	1	2	1	3	1	4	1	2	1	2	2	1	2	1	35	0	#NULL!	4	2	6
1	22	0	1	1	4	1	0	1	0	0	0	#NULL!	4	2	2	1	2	2	1	2	3	5	1	5	1	2	3	3	1	1	2	1	44	0	#NULL!	3	3	6
1	27	0	0	1	4	1	0	1	0	0	0	#NULL!	2	2	1	1	1	1	2	1	2	1	1	1	1	1	1	2	1	1	1	1	25	0	#NULL!	4	3	7
1	24	1	0	1	4	1	0	1	0	0	0	#NULL!	5	5	3	1	2	4	2	3	4	5	4	4	1	1	2	2	2	3	3	1	57	1	#NULL!	2	2	4
1	23	1	0	1	4	1	0	0	1	0	0	#NULL!	2	2	1	1	1	2	1	1	1	1	2	1	1	1	1	2	2	1	1	1	26	0	#NULL!	3	3	6
1	21	0	0	0	4	1	0	0	0	0	0	#NULL!	2	2	1	4	1	2	2	1	3	4	1	2	1	2	1	1	2	1	1	1	35	0	#NULL!	3	2	5
1	22	0	1	0	4	1	1	0	0	0	0	#NULL!	5	2	1	1	2	5	2	5	5	5	3	5	4	1	5	5	5	1	4	1	67	1	#NULL!	4	4	8
1	19	0	0	1	2	1	1	1	0	0	0	#NULL!	4	3	2	1	2	3	1	3	4	2	2	2	2	1	2	3	2	1	1	1	42	0	#NULL!	4	2	6
1	19	0	1	1	2	1	1	1	0	0	0	#NULL!	3	2	3	1	1	1	3	1	3	1	2	3	1	1	2	2	2	1	2	1	36	0	#NULL!	4	4	8
1	20	1	1	1	2	1	1	2	0	0	0	#NULL!	4	1	1	1	2	2	3	1	1	1	1	1	1	1	1	1	1	1	1	1	27	0	#NULL!	4	3	7
1	19	0	1	1	2	1	0	1	0	0	0	#NULL!	1	2	2	1	1	2	1	1	3	3	4	5	1	2	2	2	1	1	2	1	38	0	#NULL!	4	3	7
1	23	0	0	1	4	1	1	1	0	0	0	#NULL!	4	4	1	1	1	4	1	1	4	3	1	1	1	2	3	4	4	1	1	1	43	0	#NULL!	4	4	8
1	21	0	0	1	2	1	0	1	0	0	0	#NULL!	4	4	2	1	2	4	2	3	3	3	2	3	1	2	3	4	4	1	2	1	51	1	#NULL!	3	3	6
1	20	0	0	1	2	1	0	1	0	0	0	#NULL!	4	4	3	1	4	4	3	3	3	1	3	3	1	2	3	4	4	1	2	1	54	1	#NULL!	2	2	4
1	22	1	1	1	4	1	0	1	1	0	0	#NULL!	3	3	3	1	1	2	3	2	2	2	2	3	2	2	2	2	2	2	2	1	42	0	#NULL!	3	3	6
1	20	0	1	1	2	1	0	1	1	0	0	#NULL!	2	2	1	1	2	2	3	1	2	3	2	2	1	2	1	1	1	1	1	1	32	0	#NULL!	3	2	5
1	19	0	1	1	1	1	0	1	0	0	0	#NULL!	5	2	2	4	3	2	4	4	4	5	5	5	5	4	4	2	1	1	1	2	65	1	#NULL!	3	3	6
1	19	0	1	1	2	1	1	2	1	0	0	#NULL!	3	4	1	2	2	3	2	2	3	3	3	2	1	2	1	2	2	2	1	2	43	0	#NULL!	4	4	8
1	19	0	0	1	2	1	0	1	0	0	0	#NULL!	4	3	2	1	3	3	2	2	3	4	3	3	3	1	2	2	2	2	2	2	49	0	#NULL!	3	2	5
1	20	0	0	1	3	1	1	1	0	0	0	#NULL!	2	1	1	1	2	2	1	1	3	2	2	2	2	2	2	2	1	1	1	1	32	0	#NULL!	4	4	8
1	21	0	1	0	2	1	0	1	0	0	0	#NULL!	4	3	2	1	3	3	1	2	5	3	3	3	3	3	3	5	3	2	3	3	58	1	#NULL!	4	4	8
1	20	1	1	1	3	1	0	1	0	1	1	#NULL!	5	5	5	1	4	5	3	4	3	3	3	5	3	4	3	4	4	1	3	3	71	1	#NULL!	3	2	5
1	20	0	0	1	3	1	0	1	0	0	1	#NULL!	4	3	2	1	2	2	1	2	2	3	2	2	2	2	2	2	2	2	1	1	40	0	#NULL!	3	3	6
1	21	1	1	0	3	1	1	1	1	0	0	#NULL!	5	4	4	1	3	4	4	3	4	4	4	4	4	4	4	4	4	4	4	4	76	1	#NULL!	3	3	6
1	20	1	0	1	3	1	1	1	1	0	1	#NULL!	4	2	2	1	3	2	1	2	3	2	2	3	1	1	2	3	2	1	1	1	39	0	#NULL!	4	4	8
1	20	0	1	1	3	1	0	1	1	0	0	#NULL!	5	2	2	3	2	3	1	1	2	5	1	4	3	1	1	1	2	1	1	2	43	0	#NULL!	3	3	6
1	20	1	0	1	2	1	1	0	0	0	0	#NULL!	3	3	2	3	4	4	1	2	3	2	1	2	2	2	3	2	2	1	2	2	46	0	#NULL!	2	1	3
1	20	0	1	1	3	1	1	1	0	0	0	#NULL!	4	3	1	1	1	1	1	1	5	4	4	4	1	2	3	4	3	1	1	1	46	0	#NULL!	4	4	8
1	20	0	0	1	3	2	0	0	0	0	0	#NULL!	4	2	3	1	3	2	1	1	4	3	3	4	2	4	2	3	3	1	2	1	49	0	#NULL!	3	3	6
1	21	1	1	1	3	1	1	2	0	0	0	#NULL!	3	3	3	3	3	3	3	3	3	3	3	3	3	3	3	3	3	2	2	2	57	1	#NULL!	4	4	8
1	20	0	1	1	3	2	0	1	0	0	0	#NULL!	4	4	1	1	4	3	2	3	3	3	2	2	1	4	2	3	3	1	1	3	50	1	#NULL!	3	3	6
1	19	1	1	1	2	1	1	1	0	0	0	#NULL!	4	4	3	2	3	4	2	2	4	2	2	4	3	4	2	2	3	3	2	2	57	1	#NULL!	3	4	7
1	21	1	1	1	3	1	0	0	1	0	1	#NULL!	4	2	2	2	2	3	3	2	4	2	2	4	1	1	3	2	3	1	1	1	45	0	#NULL!	4	4	8
1	21	0	1	1	3	1	1	0	0	0	0	#NULL!	2	1	1	1	3	1	2	2	2	2	2	2	2	2	2	2	2	1	2	2	36	0	#NULL!	4	4	8
1	19	0	0	1	2	1	0	0	0	0	0	#NULL!	4	3	1	2	5	5	1	4	5	3	2	3	1	3	3	3	1	3	1	1	54	1	#NULL!	2	2	4
1	19	0	1	1	2	2	1	2	0	0	0	#NULL!	2	2	3	2	3	3	2	3	2	3	2	2	2	2	1	2	2	3	2	3	46	0	#NULL!	3	1	4
1	20	0	1	1	3	1	1	1	0	0	0	#NULL!	2	2	3	3	3	3	3	2	4	3	3	3	3	2	2	4	3	4	4	3	59	1	#NULL!	2	3	5
1	20	0	0	1	3	1	1	2	0	0	0	#NULL!	2	2	1	1	2	1	1	1	1	1	1	1	1	2	2	2	1	1	1	1	26	0	#NULL!	5	5	10
1	21	0	1	0	3	2	1	1	0	0	0	#NULL!	2	2	2	1	1	2	1	2	3	2	1	2	2	1	1	1	1	1	1	1	30	0	#NULL!	3	3	6
1	20	0	1	0	3	1	0	1	0	0	0	#NULL!	3	2	2	1	2	2	1	2	2	2	1	2	1	2	2	2	2	1	1	1	34	0	#NULL!	4	3	7
1	20	0	1	1	2	1	0	2	0	0	1	#NULL!	2	2	3	3	2	2	2	2	4	2	4	5	2	5	2	2	5	1	2	1	53	1	#NULL!	3	2	5
1	20	0	0	1	3	1	1	2	0	0	0	#NULL!	4	3	3	2	2	3	3	3	3	3	3	3	4	3	3	3	4	3	3	3	61	1	#NULL!	3	3	6
1	20	0	0	1	1	1	1	1	0	0	0	#NULL!	2	2	1	2	2	2	1	2	4	1	1	2	1	1	2	2	1	1	1	1	32	0	#NULL!	4	4	8
1	19	0	0	1	2	1	0	1	0	0	0	#NULL!	4	3	1	2	2	3	1	2	2	2	2	2	1	1	2	3	3	2	1	1	40	0	#NULL!	3	3	6
1	21	0	1	1	3	1	0	1	0	0	0	#NULL!	4	4	3	1	3	2	2	3	2	4	4	4	4	1	3	4	4	3	2	2	59	1	#NULL!	2	1	3
1	20	0	0	1	3	2	1	1	0	0	0	#NULL!	3	3	3	3	3	3	3	3	3	1	1	1	2	1	1	1	1	1	1	1	39	0	#NULL!	5	5	10
1	19	0	1	1	2	2	1	1	0	0	0	#NULL!	3	3	3	3	3	3	3	3	3	3	3	3	3	3	3	3	3	3	3	3	60	1	#NULL!	3	3	6
1	19	1	0	1	2	1	1	1	1	0	1	#NULL!	3	3	2	2	2	2	2	2	2	2	2	2	2	2	2	2	2	2	2	2	42	0	#NULL!	3	3	6
1	19	0	0	0	2	2	0	1	1	0	0	#NULL!	4	2	2	1	1	2	1	2	4	2	2	2	1	2	2	2	1	1	2	1	37	0	#NULL!	4	4	8
1	19	0	1	1	2	1	0	1	0	0	0	#NULL!	5	5	3	3	4	5	3	3	5	2	2	4	3	1	4	4	4	2	2	3	67	1	#NULL!	3	3	6
1	20	0	0	1	2	1	1	1	0	0	0	#NULL!	1	2	1	3	2	3	3	2	2	2	1	2	2	2	2	2	2	2	2	2	40	0	#NULL!	4	4	8
1	18	0	1	1	2	1	0	2	0	0	0	#NULL!	5	4	1	2	3	3	2	2	3	4	4	5	3	2	2	2	2	1	2	1	53	1	#NULL!	4	4	8
1	20	0	1	1	3	1	0	1	0	0	0	#NULL!	4	3	1	3	4	3	4	3	3	2	4	4	3	2	4	4	5	1	1	1	59	1	#NULL!	3	1	4
1	20	1	0	1	2	1	0	0	0	0	0	#NULL!	1	1	1	2	2	2	1	1	1	1	1	1	1	1	1	1	1	1	1	1	23	0	#NULL!	3	3	6
1	19	0	0	1	2	1	0	1	0	0	0	#NULL!	2	1	2	1	1	2	1	1	2	2	2	2	1	2	2	1	1	1	2	1	30	0	#NULL!	3	3	6
1	20	0	1	0	3	1	0	1	0	0	0	#NULL!	5	3	5	3	4	3	1	1	1	1	5	5	5	5	5	5	2	5	3	3	70	1	#NULL!	3	3	6
1	20	0	0	0	2	1	1	1	0	0	0	#NULL!	2	1	3	1	2	1	1	2	4	2	1	1	1	2	1	3	1	1	2	1	33	0	#NULL!	3	3	6
1	20	0	0	0	2	1	1	1	0	0	0	#NULL!	2	2	1	2	1	1	1	1	2	1	1	2	1	2	2	2	1	1	1	1	28	0	#NULL!	5	5	10
1	20	0	0	1	2	1	0	2	0	0	1	#NULL!	2	3	1	1	1	1	1	1	3	2	2	1	1	2	1	2	2	2	1	1	31	0	#NULL!	5	4	9
1	19	0	0	1	2	1	1	0	1	0	0	#NULL!	3	3	1	1	2	2	2	2	2	1	1	1	1	1	1	1	1	1	1	1	29	0	#NULL!	4	4	8
1	18	0	1	1	2	1	0	1	0	0	1	#NULL!	3	2	3	1	2	2	1	1	1	1	1	1	1	2	1	2	2	1	2	1	31	0	#NULL!	4	4	8
1	19	0	1	0	2	1	0	1	0	0	0	#NULL!	2	2	2	2	2	2	2	2	2	2	2	2	2	2	2	2	2	2	2	2	40	0	#NULL!	4	4	8
1	21	0	1	1	3	1	1	1	0	1	1	#NULL!	2	3	2	3	4	2	3	2	3	3	1	3	2	4	2	4	2	1	1	2	49	0	#NULL!	4	2	6
1	19	0	0	1	2	1	0	1	0	0	0	#NULL!	4	3	2	1	2	2	3	1	4	2	2	3	1	3	2	2	3	1	1	1	43	0	#NULL!	4	3	7
1	19	0	0	1	2	1	0	1	0	0	0	#NULL!	4	3	3	1	2	2	3	3	3	4	3	3	1	2	2	5	4	1	2	1	52	1	#NULL!	4	2	6
1	19	0	0	1	2	1	0	1	0	0	1	#NULL!	3	2	2	2	2	2	2	2	2	2	2	2	2	2	2	2	2	2	2	2	41	0	#NULL!	2	2	4
1	20	0	1	1	3	1	0	1	0	0	0	#NULL!	4	4	4	1	3	3	3	3	4	2	2	3	1	1	2	2	2	2	3	2	51	1	#NULL!	3	3	6
1	19	0	1	1	2	1	1	2	0	0	0	#NULL!	2	3	2	1	2	2	1	1	2	3	2	2	1	2	2	2	2	1	2	1	36	0	#NULL!	5	4	9
1	19	0	1	1	2	1	0	2	0	0	0	#NULL!	3	2	4	4	2	2	3	4	3	5	4	3	3	3	3	3	3	3	2	1	60	1	#NULL!	3	2	5
1	19	0	0	1	2	2	1	1	0	0	0	#NULL!	2	2	1	1	2	2	2	2	2	1	1	1	1	2	3	3	2	1	1	1	33	0	#NULL!	4	4	8
1	20	0	1	1	2	1	0	1	0	0	0	#NULL!	4	4	2	1	2	2	2	2	2	2	2	2	3	1	2	3	3	3	2	2	46	0	#NULL!	3	3	6
1	20	0	1	0	3	1	0	0	0	0	1	#NULL!	5	4	3	5	3	2	1	1	4	4	4	5	5	5	5	1	3	3	1	5	69	1	#NULL!	2	3	5
1	19	0	1	1	2	1	0	1	0	0	0	#NULL!	4	4	3	3	2	4	3	3	1	5	4	3	3	4	4	4	3	3	3	4	67	1	#NULL!	3	3	6
1	20	0	0	1	2	2	1	1	1	0	0	#NULL!	2	2	1	2	3	3	1	1	4	2	2	2	3	2	2	2	2	2	1	2	41	0	#NULL!	3	4	7
1	21	0	1	1	3	1	0	1	0	0	0	#NULL!	3	2	2	2	3	3	2	2	2	1	1	1	1	1	1	3	2	1	1	1	35	0	#NULL!	3	3	6
1	19	0	1	0	2	2	1	2	1	0	0	#NULL!	2	2	1	1	1	2	1	1	2	1	1	1	1	2	1	2	2	1	1	1	27	0	#NULL!	4	4	8
1	20	0	1	1	3	1	0	1	0	0	0	#NULL!	1	2	2	1	3	2	1	1	1	2	1	2	1	2	1	2	2	1	2	1	31	0	#NULL!	3	2	5
1	20	0	0	0	2	2	1	0	0	0	0	#NULL!	4	3	2	1	2	4	2	2	2	2	2	3	1	1	3	4	1	1	1	1	42	0	#NULL!	3	3	6
1	19	0	0	1	2	2	0	1	0	0	0	#NULL!	3	3	2	2	1	2	2	2	2	1	1	3	2	2	2	2	2	2	2	2	40	0	#NULL!	3	4	7
1	20	0	0	1	2	2	0	1	0	0	0	#NULL!	2	3	1	1	2	3	2	2	3	2	1	2	1	1	2	2	2	1	1	1	35	0	#NULL!	3	3	6
1	19	0	0	1	2	1	0	1	0	0	0	#NULL!	3	4	3	2	3	3	3	3	4	4	4	3	1	2	3	4	3	2	1	1	56	1	#NULL!	3	2	5
1	21	0	0	1	3	1	1	1	1	0	0	#NULL!	2	2	2	1	1	2	2	1	2	1	2	2	1	1	1	2	2	2	1	1	31	0	#NULL!	4	4	8
1	19	0	0	1	2	2	1	0	0	0	0	#NULL!	3	3	3	1	2	2	3	1	2	3	2	3	2	1	1	2	2	1	1	1	39	0	#NULL!	4	3	7
1	19	0	1	1	2	1	0	0	0	0	1	#NULL!	5	4	2	1	4	3	2	2	3	3	2	2	1	3	3	4	3	2	3	1	53	1	#NULL!	4	4	8
1	20	0	1	1	2	1	1	1	0	0	0	#NULL!	3	3	1	2	2	2	1	2	3	1	1	1	1	1	1	2	1	1	1	1	31	0	#NULL!	5	5	10
1	19	0	1	1	2	1	0	0	0	1	0	#NULL!	5	5	3	1	2	1	1	1	3	4	4	5	3	5	3	5	5	3	3	2	64	1	#NULL!	1	2	3
1	19	0	1	1	2	1	1	1	0	0	0	#NULL!	1	1	1	3	1	1	1	1	2	4	2	2	2	1	1	1	1	1	1	1	29	0	#NULL!	4	4	8
1	18	0	0	1	2	1	0	1	0	0	0	#NULL!	3	3	2	2	2	3	2	3	3	2	2	2	2	3	2	3	3	3	3	3	51	1	#NULL!	4	3	7
1	19	0	0	1	2	1	1	0	0	0	0	#NULL!	5	5	5	5	3	1	5	1	1	5	5	5	5	5	5	5	3	1	5	5	80	1	#NULL!	2	4	6
1	20	0	1	1	3	1	0	1	0	0	0	#NULL!	1	2	1	2	2	1	2	1	1	5	5	5	2	4	5	2	1	1	5	3	51	1	#NULL!	3	2	5
1	23	1	0	1	3	1	0	0	0	0	0	#NULL!	4	3	1	1	1	3	3	2	3	3	4	4	1	2	1	3	3	4	1	1	48	0	#NULL!	3	3	6
1	19	0	1	0	2	1	0	1	0	0	0	#NULL!	3	4	4	3	3	4	3	3	3	2	2	2	4	4	2	3	3	3	3	2	60	1	#NULL!	3	4	7
1	19	1	0	0	2	1	0	0	0	0	0	#NULL!	4	3	2	1	4	2	4	3	5	5	3	3	2	1	4	4	2	3	2	1	58	1	#NULL!	3	2	5
1	20	0	0	1	3	2	1	1	0	0	0	#NULL!	5	4	2	1	1	2	2	1	4	5	3	4	1	3	4	5	3	1	1	1	53	1	#NULL!	2	2	4
1	19	0	0	1	2	1	0	1	0	0	0	#NULL!	5	5	2	2	4	4	2	4	4	4	4	4	2	4	4	4	3	4	2	3	70	1	#NULL!	2	2	4
1	18	0	1	1	2	1	0	1	0	0	1	#NULL!	1	2	1	1	1	2	2	1	3	3	1	2	3	1	2	2	1	1	1	1	32	0	#NULL!	5	5	10
1	19	0	1	1	3	1	0	1	0	0	0	#NULL!	5	3	1	1	2	2	1	1	1	1	1	1	1	2	2	1	1	1	1	1	30	0	#NULL!	4	4	8
1	21	0	0	1	3	1	1	0	1	0	0	#NULL!	1	1	1	1	1	2	1	1	1	2	1	1	1	1	1	2	1	1	1	1	23	0	#NULL!	3	4	7
1	18	0	0	0	2	1	1	1	0	0	1	#NULL!	2	1	1	1	2	2	1	2	3	2	1	1	1	1	2	2	1	1	1	1	29	0	#NULL!	2	4	6
1	19	0	1	1	2	1	1	1	0	0	0	#NULL!	5	3	2	4	2	2	2	2	3	5	2	5	2	5	4	5	4	2	2	2	63	1	#NULL!	4	4	8
1	20	0	0	1	3	2	0	1	0	0	0	#NULL!	4	4	2	1	2	3	1	3	3	3	4	4	2	3	3	4	3	3	2	3	57	1	#NULL!	3	2	5
1	23	0	1	1	3	1	0	1	0	0	0	#NULL!	4	4	3	3	4	3	4	4	3	2	4	4	2	2	3	4	4	3	2	3	65	1	#NULL!	4	3	7
1	19	0	1	1	2	1	0	1	0	0	1	#NULL!	2	3	2	2	4	3	1	3	2	4	3	3	1	4	3	4	2	1	1	1	49	0	#NULL!	3	3	6
1	20	0	1	1	3	1	0	1	0	0	0	#NULL!	2	1	1	1	2	1	1	1	3	4	2	3	1	3	2	1	1	1	1	2	34	0	#NULL!	4	4	8
1	20	1	0	1	3	1	0	1	0	0	0	#NULL!	3	3	1	1	3	4	3	2	2	2	2	1	1	2	2	1	3	1	2	1	40	0	#NULL!	3	2	5
1	19	0	0	0	2	1	0	1	0	0	0	#NULL!	4	3	2	1	3	3	1	1	3	4	3	3	2	4	3	4	3	1	2	1	51	1	#NULL!	3	2	5
1	18	0	0	1	2	1	0	0	1	0	0	#NULL!	2	2	1	1	1	2	1	1	5	1	1	3	1	1	1	3	1	1	1	1	31	0	#NULL!	3	3	6
1	20	0	1	1	3	1	1	2	1	0	0	#NULL!	3	2	1	1	2	2	1	1	2	3	1	3	2	2	2	2	1	1	1	1	34	0	#NULL!	3	2	5
1	20	0	1	1	3	2	0	1	0	0	0	#NULL!	3	3	1	3	3	3	1	1	3	4	3	3	1	3	3	3	3	2	2	1	49	0	#NULL!	3	3	6
1	20	0	0	1	3	2	0	1	0	0	0	#NULL!	4	2	2	1	1	1	2	1	3	2	3	4	2	2	2	2	2	2	1	2	41	0	#NULL!	3	2	5
1	20	0	1	1	3	1	1	2	0	0	0	#NULL!	2	2	1	2	2	2	1	1	2	1	1	2	1	2	2	2	2	1	1	1	31	0	#NULL!	4	3	7
1	20	0	0	1	3	1	1	1	0	0	0	#NULL!	3	3	2	1	2	3	2	2	2	3	2	2	2	2	2	2	2	2	2	2	43	0	#NULL!	4	4	8
1	19	0	1	1	3	1	0	1	0	0	1	#NULL!	2	2	2	1	2	3	1	2	4	1	2	2	1	2	3	2	2	1	2	1	38	0	#NULL!	2	2	4
1	20	0	0	0	3	1	1	1	0	0	0	#NULL!	4	2	2	1	1	2	1	1	3	4	2	1	1	3	1	3	2	2	2	1	39	0	#NULL!	3	4	7
1	20	0	1	1	3	1	0	1	0	0	0	#NULL!	4	3	3	1	1	2	2	2	2	4	2	3	2	2	3	4	2	1	1	1	45	0	#NULL!	2	2	4
1	20	0	0	1	3	1	0	0	0	0	0	#NULL!	4	2	2	2	2	3	1	1	1	4	2	2	2	2	2	4	3	1	2	1	43	0	#NULL!	3	2	5
1	20	0	1	1	3	1	0	1	0	0	0	#NULL!	4	2	1	2	3	2	1	1	3	1	1	2	1	1	1	1	1	1	1	1	31	0	#NULL!	4	3	7
1	20	0	0	1	3	1	1	2	0	1	0	#NULL!	2	2	1	1	1	1	1	1	1	1	1	1	1	1	1	1	1	1	1	1	22	0	#NULL!	4	5	9
1	21	0	0	1	3	1	0	1	0	0	0	#NULL!	4	3	1	1	2	2	1	4	4	4	1	2	1	2	1	2	2	1	1	3	42	0	#NULL!	2	1	3
1	20	0	0	1	3	1	1	2	0	0	0	#NULL!	4	2	4	1	2	1	2	1	3	2	3	3	3	3	3	3	3	1	2	2	48	0	#NULL!	3	3	6
1	21	0	0	0	3	1	0	1	0	0	0	#NULL!	5	5	2	1	5	5	3	5	5	3	3	5	4	5	5	5	5	2	2	2	77	1	#NULL!	3	3	6
1	21	0	0	1	3	1	1	1	0	0	0	#NULL!	3	1	3	1	1	2	1	2	3	2	1	4	1	2	2	3	2	1	1	1	37	0	#NULL!	3	3	6
1	20	0	1	1	3	1	1	1	1	0	0	#NULL!	5	5	2	2	3	3	1	1	3	1	1	4	1	4	1	1	1	1	1	1	42	0	#NULL!	3	3	6
1	20	0	1	1	3	1	1	1	0	0	0	#NULL!	3	3	3	3	1	3	3	3	3	1	3	3	1	1	2	2	3	1	2	1	45	0	#NULL!	4	4	8
1	20	0	1	1	3	1	1	1	0	0	1	#NULL!	2	2	1	1	2	2	2	2	3	3	1	1	1	1	1	1	1	1	1	1	30	0	#NULL!	3	3	6
1	20	0	0	1	3	1	0	1	0	0	0	#NULL!	5	5	2	1	1	2	1	1	3	2	1	2	1	2	2	2	2	1	1	1	38	0	#NULL!	3	3	6
1	19	0	1	1	2	1	1	1	1	0	0	#NULL!	4	4	2	3	3	3	1	2	3	3	4	1	1	2	2	3	2	1	1	1	46	0	#NULL!	4	4	8
1	20	0	1	1	3	1	0	0	0	0	0	#NULL!	4	2	2	1	2	2	1	1	3	3	3	3	1	2	2	4	3	1	2	3	45	0	#NULL!	4	2	6
1	21	0	0	1	3	1	0	1	0	0	0	#NULL!	4	2	3	1	1	1	1	1	1	1	1	1	1	1	1	1	1	1	1	1	26	0	#NULL!	5	5	10
1	20	0	1	1	3	2	0	1	0	0	0	#NULL!	1	2	4	1	2	2	1	1	5	3	1	2	1	4	3	4	2	1	3	1	44	0	#NULL!	4	3	7
1	20	0	1	0	2	1	0	1	0	0	0	#NULL!	3	3	3	4	2	1	2	3	4	2	3	4	2	4	3	4	2	3	1	3	56	1	#NULL!	5	3	8
1	21	0	0	1	3	1	0	1	0	0	0	#NULL!	4	4	3	3	4	3	4	3	2	4	2	2	5	3	2	2	2	2	1	1	56	1	#NULL!	2	3	5
1	19	0	0	0	2	2	1	0	1	0	0	#NULL!	3	2	1	3	2	1	1	1	1	1	1	1	1	1	1	1	1	1	1	1	26	0	#NULL!	4	4	8
1	19	0	1	0	2	2	1	1	0	0	0	#NULL!	4	2	1	1	2	2	1	2	1	1	1	1	1	2	2	3	1	1	1	1	31	0	#NULL!	3	3	6
1	21	1	0	1	3	1	1	1	0	0	0	#NULL!	3	3	2	2	3	2	1	1	1	1	1	1	1	1	1	1	1	1	1	1	29	0	#NULL!	4	4	8
1	21	0	0	0	3	1	1	1	0	0	1	#NULL!	4	5	1	2	3	3	3	3	3	2	2	2	4	4	3	1	1	1	1	1	49	0	#NULL!	4	4	8
1	23	1	0	1	3	1	1	2	1	0	0	#NULL!	1	1	1	1	1	1	1	1	2	1	1	1	1	1	1	1	1	1	1	1	21	0	#NULL!	4	4	8
1	24	1	0	1	3	1	1	0	1	1	1	#NULL!	1	1	1	2	2	3	1	2	3	2	1	2	1	1	2	1	1	1	1	1	30	0	#NULL!	5	5	10
1	21	0	1	1	3	1	0	1	1	0	0	#NULL!	5	3	5	1	1	4	2	1	4	1	1	1	1	2	3	4	5	3	2	1	50	1	#NULL!	3	3	6
1	20	0	1	1	3	2	0	0	0	0	1	#NULL!	4	4	4	2	3	2	2	2	3	4	2	5	1	2	2	4	2	1	4	1	54	1	#NULL!	3	3	6
1	22	0	0	1	3	1	1	1	0	0	0	#NULL!	3	2	1	1	2	2	1	1	2	2	2	2	1	2	2	2	2	1	1	1	33	0	#NULL!	4	3	7
1	23	0	1	0	3	1	0	1	0	0	0	#NULL!	3	2	2	1	1	2	2	1	3	2	1	2	1	1	1	2	3	1	2	2	35	0	#NULL!	3	3	6
1	20	0	1	0	2	1	1	2	0	0	0	#NULL!	4	3	1	3	3	3	3	2	3	4	3	4	1	3	3	3	3	3	2	3	57	1	#NULL!	3	4	7
1	21	0	0	1	3	1	0	1	0	0	0	#NULL!	5	4	2	2	4	4	3	3	3	3	3	3	3	3	3	3	3	3	3	3	63	1	#NULL!	3	3	6
1	23	1	1	1	3	1	0	1	0	0	0	#NULL!	2	2	2	1	2	2	2	2	1	2	1	2	2	1	1	1	1	2	2	1	32	0	#NULL!	4	2	6
1	21	0	0	1	3	1	0	1	0	0	0	#NULL!	5	5	5	2	3	5	3	5	2	2	5	5	5	5	5	5	3	1	5	5	81	1	#NULL!	3	3	6
1	21	0	0	0	3	1	0	1	0	0	0	#NULL!	4	3	2	1	3	3	2	1	3	3	4	5	1	2	3	2	2	1	3	1	49	0	#NULL!	4	3	7
1	20	0	1	1	3	1	0	1	1	0	0	#NULL!	4	4	2	1	3	5	3	4	4	5	4	4	1	2	2	4	3	1	1	2	59	1	#NULL!	3	3	6
1	19	0	1	1	2	1	1	0	0	0	0	#NULL!	2	2	2	2	2	3	2	2	2	2	2	2	2	2	2	2	2	2	2	2	41	0	#NULL!	4	4	8
1	20	0	0	1	2	1	1	1	0	0	0	#NULL!	2	2	2	2	1	2	1	2	2	2	1	2	2	2	2	2	1	1	1	1	33	0	#NULL!	4	3	7
1	20	0	0	0	3	1	0	1	0	0	0	#NULL!	1	2	3	4	1	1	1	1	3	3	2	2	1	1	1	1	1	1	1	1	32	0	#NULL!	4	4	8
1	21	0	1	1	3	1	0	1	0	0	0	#NULL!	4	2	1	2	1	2	2	2	4	3	2	2	1	2	2	3	1	2	2	1	41	0	#NULL!	4	3	7
1	22	0	0	1	3	1	1	0	0	0	0	#NULL!	4	3	3	3	3	2	3	3	3	2	3	2	2	2	2	2	2	2	1	1	48	0	#NULL!	3	3	6
1	19	0	0	1	1	1	1	1	0	0	0	#NULL!	2	3	2	1	1	2	1	1	2	2	1	1	1	1	2	2	1	1	1	1	29	0	#NULL!	3	4	7
1	20	0	0	1	3	1	0	1	0	0	0	#NULL!	2	2	1	2	1	2	2	2	3	2	3	2	2	2	2	2	3	1	1	1	38	0	#NULL!	3	3	6
1	21	1	0	1	3	1	0	1	0	0	1	#NULL!	2	3	2	2	1	1	2	1	2	1	1	2	3	3	2	1	2	1	2	2	36	0	#NULL!	3	3	6
1	21	1	0	1	4	2	1	1	1	0	1	#NULL!	3	2	1	1	3	3	1	1	3	1	1	2	3	1	2	2	3	1	3	1	38	0	#NULL!	4	4	8
1	19	0	0	1	3	1	1	1	0	0	0	#NULL!	1	2	2	1	2	1	1	1	1	1	1	1	1	1	1	1	1	1	1	1	23	0	#NULL!	4	4	8
1	20	0	0	1	3	1	1	1	0	0	0	#NULL!	5	4	3	1	3	5	2	3	4	4	4	3	3	4	4	5	4	3	3	2	69	1	#NULL!	3	4	7
1	22	1	0	1	4	2	0	0	0	0	0	#NULL!	2	2	1	1	1	2	1	1	2	1	1	1	1	1	1	1	1	1	1	1	24	0	#NULL!	4	5	9
1	22	0	1	0	4	2	1	1	0	0	0	#NULL!	3	2	1	2	1	1	1	1	2	1	1	1	1	1	2	2	2	2	1	2	30	0	#NULL!	4	4	8
1	20	1	1	1	3	2	1	0	0	0	0	#NULL!	4	4	2	3	2	2	2	4	2	4	3	2	2	2	2	1	1	1	1	1	45	0	#NULL!	2	3	5
1	15	0	1	1	4	2	0	0	0	0	0	#NULL!	1	1	3	2	4	4	2	1	5	4	3	5	4	1	2	2	2	4	3	3	56	1	#NULL!	1	2	3
1	21	0	1	1	2	2	1	1	1	0	0	#NULL!	2	2	3	4	3	2	3	2	3	2	2	3	2	3	3	3	2	2	2	2	50	1	#NULL!	4	4	8
1	19	0	1	1	2	2	0	0	0	0	0	#NULL!	2	3	3	4	3	3	3	4	3	4	3	3	4	5	3	3	4	3	4	2	66	1	#NULL!	3	4	7
1	20	0	0	1	3	2	0	0	0	0	1	#NULL!	3	2	2	2	2	3	3	3	4	2	3	3	2	2	2	2	2	2	2	2	48	0	#NULL!	1	2	3
1	21	0	0	1	3	2	0	2	0	0	1	#NULL!	2	2	2	2	2	2	2	2	2	2	2	2	2	2	2	2	2	2	2	2	40	0	#NULL!	3	3	6
1	20	0	0	1	3	2	0	1	1	0	0	#NULL!	4	4	2	1	3	4	3	5	5	5	4	4	3	4	4	5	5	3	2	3	73	1	#NULL!	3	3	6
1	21	0	1	1	4	2	1	2	0	0	0	#NULL!	4	4	1	1	1	3	3	2	1	2	3	1	1	1	1	2	3	1	1	1	37	0	#NULL!	3	5	8
1	20	0	1	1	3	2	0	1	0	0	1	#NULL!	3	3	2	2	3	2	3	2	5	5	5	4	2	2	4	4	2	1	2	2	58	1	#NULL!	3	2	5
1	21	0	0	1	4	2	1	1	0	0	0	#NULL!	4	3	2	1	3	2	1	1	1	2	2	1	1	2	1	1	1	1	1	1	32	0	#NULL!	4	4	8
1	21	1	0	1	3	1	0	1	0	0	0	#NULL!	2	1	2	1	3	2	2	2	3	3	2	3	1	3	3	3	3	3	3	3	48	0	#NULL!	3	3	6
1	20	0	0	0	3	2	1	1	0	0	0	#NULL!	5	2	3	1	3	2	1	3	3	2	1	5	2	4	2	4	3	2	1	1	50	1	#NULL!	3	3	6
1	21	1	1	1	3	1	0	1	0	0	0	#NULL!	4	2	1	1	2	3	2	2	3	1	2	2	1	4	2	2	3	1	1	2	41	0	#NULL!	3	2	5
1	20	0	1	1	3	1	0	1	0	0	0	#NULL!	2	4	1	2	1	1	1	1	4	1	1	1	1	2	2	2	2	1	1	1	32	0	#NULL!	3	4	7
1	23	0	0	0	3	2	0	1	0	0	0	#NULL!	2	1	1	1	1	1	1	1	1	2	1	1	1	2	1	2	1	1	1	1	24	0	#NULL!	2	2	4
1	21	1	0	1	3	2	0	0	0	0	0	#NULL!	4	4	3	3	2	3	4	3	3	3	2	2	3	3	1	1	1	2	2	2	51	1	#NULL!	3	3	6
1	20	0	1	1	3	2	0	0	0	1	0	#NULL!	4	4	3	2	3	4	1	4	3	5	5	5	3	4	4	5	5	1	3	5	73	1	#NULL!	3	3	6
1	21	0	1	0	3	2	0	1	1	0	1	#NULL!	4	2	2	2	1	2	1	2	2	2	2	2	2	2	2	3	3	2	2	2	42	0	#NULL!	3	3	6
1	18	0	1	1	3	1	0	0	0	0	1	#NULL!	5	1	2	1	1	1	2	1	2	3	5	2	2	2	3	2	1	1	2	2	41	0	#NULL!	3	3	6
1	18	0	0	1	2	2	0	1	0	0	0	#NULL!	5	4	3	2	4	4	3	4	3	5	5	3	3	4	3	4	3	1	4	3	70	1	#NULL!	2	3	5
1	19	1	0	1	2	2	1	1	1	0	1	#NULL!	4	2	1	1	2	3	1	3	3	1	1	2	1	2	2	2	2	2	2	2	39	0	#NULL!	4	5	9
1	20	0	0	1	3	1	1	1	1	0	0	#NULL!	4	2	2	1	1	2	2	2	3	2	2	2	1	2	2	2	3	2	2	2	41	0	#NULL!	3	4	7
1	26	0	1	1	4	2	1	2	0	0	1	#NULL!	2	2	1	2	2	1	1	1	2	2	2	5	3	4	4	4	4	1	1	1	45	0	#NULL!	3	2	5
1	19	0	1	1	1	1	0	1	0	0	0	#NULL!	4	3	3	2	3	3	2	2	4	4	4	3	1	2	2	4	4	3	2	2	57	1	#NULL!	3	3	6
1	20	0	0	1	3	1	0	2	0	0	0	#NULL!	4	2	2	3	3	3	2	2	2	2	2	2	1	2	2	2	2	1	1	1	41	0	#NULL!	3	3	6
1	21	0	0	0	3	2	1	0	0	0	0	#NULL!	3	3	3	1	2	4	1	3	5	5	5	5	2	4	4	4	3	3	1	1	62	1	#NULL!	1	3	4
1	20	0	1	1	3	1	1	1	0	0	0	#NULL!	2	3	2	1	2	2	1	1	3	3	3	2	1	3	3	4	2	1	2	2	43	0	#NULL!	4	3	7
1	20	0	1	0	3	2	1	1	1	0	0	#NULL!	4	2	1	2	3	2	1	2	3	3	2	2	1	2	2	2	1	1	1	1	38	0	#NULL!	4	4	8
1	20	0	0	1	3	2	1	1	0	0	0	#NULL!	4	2	1	1	3	3	1	3	5	1	4	4	1	3	4	5	4	1	4	4	58	1	#NULL!	3	4	7
1	20	0	0	1	3	2	1	0	0	0	0	#NULL!	4	2	1	1	2	1	1	2	2	1	1	1	1	2	1	2	1	1	1	1	29	0	#NULL!	5	4	9
1	21	0	0	1	3	1	0	1	0	0	0	#NULL!	5	5	2	1	5	4	1	4	5	4	5	2	1	3	4	4	1	1	1	2	60	1	#NULL!	3	2	5
1	21	1	0	1	2	2	1	1	1	0	0	#NULL!	3	2	1	1	1	2	1	2	3	1	1	2	1	1	2	2	1	1	1	1	30	0	#NULL!	4	4	8
1	20	0	0	1	3	2	0	1	0	0	0	#NULL!	2	2	2	2	2	2	2	2	2	2	3	2	2	2	2	2	2	2	2	2	41	0	#NULL!	3	3	6
1	21	0	0	1	3	1	0	1	0	0	0	#NULL!	1	1	1	1	1	1	1	1	1	1	1	1	1	1	1	1	1	1	1	2	21	0	#NULL!	4	4	8
1	20	0	0	1	3	1	1	0	0	0	0	#NULL!	1	2	1	3	2	4	3	1	1	5	1	2	3	1	1	1	1	1	1	1	36	0	#NULL!	4	2	6
1	19	1	1	0	2	2	0	1	0	0	1	#NULL!	1	3	3	3	3	3	3	3	3	3	3	3	3	3	3	3	3	3	3	4	59	1	#NULL!	3	3	6
1	21	0	1	1	4	2	0	1	0	0	0	#NULL!	4	4	2	3	2	2	2	1	3	3	2	1	1	3	3	4	4	5	1	1	51	1	#NULL!	3	4	7
1	20	0	1	1	3	2	0	0	0	0	0	#NULL!	5	4	1	1	3	4	4	4	4	4	4	4	4	4	3	4	3	3	3	3	69	1	#NULL!	4	3	7
1	21	0	1	1	3	2	0	1	0	0	0	#NULL!	4	4	3	1	2	3	3	3	4	4	4	5	4	4	4	5	4	4	3	4	72	1	#NULL!	2	2	4
1	21	0	1	0	3	2	1	1	0	0	0	#NULL!	2	2	3	1	1	3	2	3	3	4	4	4	2	3	3	3	2	1	1	2	49	0	#NULL!	4	4	8
1	19	1	1	1	2	2	0	1	1	0	0	#NULL!	2	4	4	3	1	1	2	4	2	1	3	2	2	2	3	3	2	2	3	2	48	0	#NULL!	2	3	5
1	20	1	1	0	3	2	1	1	0	0	0	#NULL!	2	3	3	3	3	2	3	2	2	3	3	3	4	3	3	2	3	3	4	2	56	1	#NULL!	3	3	6
1	20	0	1	1	3	2	1	2	1	1	1	#NULL!	4	2	1	1	1	3	1	2	3	3	3	3	1	1	2	2	1	1	1	1	37	0	#NULL!	5	5	10
1	18	0	1	1	1	2	1	1	0	0	0	#NULL!	2	3	3	3	3	3	3	3	3	3	3	3	3	3	3	3	3	3	3	3	59	1	#NULL!	3	4	7
1	20	0	0	1	3	1	1	1	0	0	0	#NULL!	4	3	3	1	3	2	2	1	3	4	4	4	1	1	2	3	4	1	3	1	50	1	#NULL!	4	4	8
1	18	0	1	1	1	2	1	2	1	0	0	#NULL!	2	2	2	1	3	2	1	1	2	2	2	2	2	2	2	2	1	1	1	1	34	0	#NULL!	3	4	7
1	20	0	1	1	3	2	1	1	0	0	0	#NULL!	2	1	1	1	1	1	1	1	3	1	1	1	1	1	1	1	1	1	1	1	23	0	#NULL!	4	4	8
1	21	1	0	1	1	2	0	1	0	0	0	#NULL!	3	4	2	2	3	3	2	2	4	1	1	2	2	1	2	2	1	1	2	1	41	0	#NULL!	3	2	5
1	20	0	0	0	2	2	0	1	0	0	0	#NULL!	4	2	3	1	2	3	1	2	1	3	4	3	1	2	3	4	3	2	1	1	46	0	#NULL!	3	3	6
1	17	0	1	0	1	2	1	1	1	0	0	#NULL!	5	3	2	2	1	1	1	1	4	2	2	2	1	1	4	3	2	1	1	1	40	0	#NULL!	3	3	6
1	21	1	1	0	3	2	1	1	1	0	0	#NULL!	4	4	1	1	1	2	1	2	3	1	1	1	1	4	4	4	2	1	3	1	42	0	#NULL!	3	2	5
1	21	1	0	1	3	1	0	1	0	0	0	#NULL!	4	4	2	1	1	2	1	3	4	1	1	2	1	2	1	2	1	1	1	2	37	0	#NULL!	3	2	5
1	20	0	0	1	3	1	1	2	0	0	0	#NULL!	4	3	1	1	1	2	1	1	3	1	1	2	1	1	1	1	1	1	1	1	29	0	#NULL!	3	3	6
1	20	0	1	1	3	2	0	0	0	0	0	#NULL!	2	4	5	3	4	4	1	2	2	4	1	2	1	3	1	1	1	1	4	1	47	0	#NULL!	3	4	7
1	25	1	0	0	4	2	1	0	0	0	1	#NULL!	5	5	4	4	2	4	4	3	2	3	3	3	3	3	2	3	3	2	3	4	65	1	#NULL!	3	3	6
1	20	0	1	1	2	2	1	1	0	0	0	#NULL!	3	2	2	2	1	2	2	1	3	3	1	3	2	2	2	2	2	1	2	1	39	0	#NULL!	3	3	6
1	21	1	0	1	3	2	0	1	1	0	1	#NULL!	5	3	3	1	5	3	2	2	2	2	2	3	2	3	3	3	4	2	2	2	54	1	#NULL!	4	3	7
1	20	0	0	0	3	2	0	0	0	0	0	#NULL!	5	5	1	1	2	1	1	1	5	5	1	5	1	5	5	5	5	1	1	1	57	1	#NULL!	1	1	2
1	21	0	1	1	4	2	0	1	0	0	0	#NULL!	3	3	2	2	3	4	4	2	5	3	1	3	3	3	4	3	3	5	3	4	63	1	#NULL!	4	3	7
1	20	1	0	1	3	1	0	1	0	0	0	#NULL!	2	5	1	1	1	2	2	2	1	1	1	2	2	2	2	2	2	2	2	2	37	0	#NULL!	3	3	6
1	20	0	1	1	3	2	1	1	0	0	0	#NULL!	2	3	2	4	2	2	3	3	3	2	3	3	3	2	2	3	3	2	1	1	49	0	#NULL!	4	4	8
1	19	0	1	1	1	2	1	2	0	0	0	#NULL!	5	5	3	3	3	3	3	3	3	3	3	3	3	3	3	3	3	3	3	3	64	1	#NULL!	4	4	8
1	26	0	1	1	3	2	0	2	1	0	1	#NULL!	2	4	3	5	3	2	5	3	2	3	2	3	2	2	2	3	3	4	3	1	57	1	#NULL!	4	4	8
1	26	0	1	1	4	2	0	1	1	0	0	#NULL!	5	5	2	2	1	5	1	3	2	4	4	4	2	4	4	4	3	1	2	3	61	1	#NULL!	4	4	8
1	21	0	0	1	3	2	0	1	0	0	0	#NULL!	2	1	1	1	2	3	2	2	3	1	2	2	2	2	2	2	2	2	2	2	38	0	#NULL!	3	3	6
1	20	0	1	1	3	1	1	1	0	0	0	#NULL!	2	1	1	4	2	1	1	1	1	2	1	4	1	1	1	2	2	1	4	1	34	0	#NULL!	4	3	7
1	22	1	1	0	4	1	1	1	1	0	0	#NULL!	2	3	2	2	2	3	2	1	5	3	2	1	1	1	1	2	2	3	2	1	41	0	#NULL!	5	5	10
1	20	0	0	1	3	1	0	1	0	0	0	#NULL!	1	2	1	1	2	2	1	1	2	1	1	2	1	2	2	2	1	1	1	1	28	0	#NULL!	4	2	6
1	20	0	1	1	4	1	0	1	0	0	0	#NULL!	3	2	2	2	3	2	1	2	5	2	3	3	1	3	2	2	1	3	1	1	44	0	#NULL!	3	3	6
1	15	1	1	0	1	1	1	0	0	0	0	#NULL!	1	1	1	1	1	1	1	1	1	1	1	1	1	1	1	1	1	1	1	1	20	0	#NULL!	5	1	6
1	22	0	1	1	4	1	1	0	0	0	0	#NULL!	2	3	2	2	2	1	1	1	1	1	1	1	1	1	1	1	1	1	1	1	26	0	#NULL!	3	3	6
1	22	0	0	1	4	1	0	1	0	0	0	#NULL!	3	2	1	1	1	3	1	2	2	1	2	1	1	3	1	1	1	1	1	1	30	0	#NULL!	2	1	3
1	20	0	1	1	3	2	0	1	0	0	1	#NULL!	2	3	2	2	3	3	1	2	3	4	2	2	1	2	2	2	1	1	2	1	41	0	#NULL!	3	4	7
1	19	1	0	1	3	2	0	1	0	0	0	#NULL!	4	4	1	1	3	2	1	3	1	2	1	3	1	2	1	2	1	1	1	1	36	0	#NULL!	2	2	4
1	21	1	1	1	4	2	0	1	0	0	0	#NULL!	3	4	2	2	2	4	1	2	2	3	2	2	2	1	1	3	3	1	1	1	42	0	#NULL!	3	3	6
1	22	0	1	1	4	1	1	1	0	0	0	#NULL!	2	2	2	1	1	3	1	1	2	3	3	2	2	2	2	2	2	1	4	1	39	0	#NULL!	2	2	4
1	21	0	1	1	4	2	1	1	0	0	0	#NULL!	3	2	3	3	1	1	1	1	2	2	1	2	2	2	2	1	1	1	1	1	33	0	#NULL!	4	4	8
1	24	0	1	1	4	2	0	1	0	0	0	#NULL!	3	4	2	2	3	3	2	3	4	4	5	4	3	5	5	5	5	4	3	3	72	1	#NULL!	2	1	3
1	21	0	1	1	4	2	1	2	0	0	0	#NULL!	2	2	1	1	1	2	1	1	1	1	1	1	1	1	1	1	1	2	1	1	24	0	#NULL!	2	2	4
1	18	0	1	1	1	1	1	2	1	0	0	#NULL!	1	1	1	1	1	1	1	1	1	1	1	1	1	1	1	1	1	1	1	1	20	0	#NULL!	5	5	10
1	20	0	1	1	3	2	0	1	0	0	0	#NULL!	4	4	3	1	3	4	2	4	5	4	3	4	1	4	2	4	3	1	1	1	58	1	#NULL!	3	3	6
1	20	0	0	1	3	2	1	1	0	0	0	#NULL!	4	3	3	1	3	3	2	3	3	3	3	3	3	3	3	3	3	3	3	3	58	1	#NULL!	4	4	8
1	23	0	1	1	5	2	1	2	0	0	0	#NULL!	1	2	2	2	3	2	2	3	5	4	3	3	1	2	1	1	1	1	1	1	41	0	#NULL!	3	3	6
1	18	0	1	1	2	2	1	1	0	0	0	#NULL!	4	2	2	2	2	2	1	1	1	2	1	1	1	3	1	2	1	1	3	2	35	0	#NULL!	3	3	6
1	19	0	1	1	3	1	1	1	0	0	0	#NULL!	2	2	2	1	3	3	2	1	3	1	1	3	1	1	2	2	2	1	1	1	35	0	#NULL!	3	3	6
1	22	0	0	1	5	2	1	1	0	0	0	#NULL!	4	4	2	1	2	4	4	4	4	3	3	3	3	2	2	4	3	4	2	3	61	1	#NULL!	2	3	5
1	23	1	0	0	3	2	0	1	0	0	0	#NULL!	2	2	2	2	2	2	2	2	2	2	2	2	2	2	2	2	2	2	2	2	40	0	#NULL!	4	4	8
1	21	1	0	0	3	2	0	1	1	0	0	#NULL!	1	4	4	4	4	4	1	1	3	3	3	3	3	3	3	3	3	3	3	3	59	1	#NULL!	2	4	6
1	21	0	1	1	3	2	0	0	0	0	0	#NULL!	1	1	2	1	1	3	1	1	2	3	4	3	1	2	3	2	2	1	3	1	38	0	#NULL!	2	3	5
1	20	0	0	1	3	2	1	1	0	0	0	#NULL!	2	1	2	1	2	2	1	1	1	2	1	1	1	1	1	1	1	1	1	1	25	0	#NULL!	4	4	8
1	20	0	0	1	3	2	0	1	1	0	0	#NULL!	4	3	2	3	3	3	1	1	2	1	2	3	1	2	2	3	3	1	1	1	42	0	#NULL!	3	3	6
1	22	0	1	1	4	2	1	1	0	0	0	#NULL!	3	3	2	1	3	3	2	2	3	3	4	4	3	4	4	4	1	4	2	2	57	1	#NULL!	3	3	6
1	20	1	0	1	2	2	0	1	0	0	1	#NULL!	3	3	2	1	1	2	1	2	4	2	1	2	1	2	2	2	1	2	2	1	37	0	#NULL!	4	3	7
1	20	0	0	0	3	2	1	1	0	0	1	#NULL!	4	3	5	2	3	3	3	2	4	4	4	3	3	3	3	3	3	1	3	2	61	1	#NULL!	4	2	6
1	22	0	0	1	4	1	0	1	0	0	0	#NULL!	4	4	2	2	1	2	4	2	5	2	3	4	2	2	3	3	1	1	1	2	50	1	#NULL!	2	2	4
1	21	1	0	1	2	2	1	1	1	1	1	#NULL!	2	2	2	2	2	2	2	2	2	2	2	2	2	2	2	2	2	2	2	2	40	0	#NULL!	2	2	4
1	19	1	0	1	3	2	1	1	1	0	0	#NULL!	5	5	5	5	5	5	5	5	5	5	5	5	5	5	5	5	5	5	5	5	100	1	#NULL!	5	5	10
1	20	0	1	1	3	2	0	1	0	0	0	#NULL!	4	4	2	2	4	3	1	4	4	4	4	3	4	4	3	4	4	4	4	4	70	1	#NULL!	4	4	8
1	23	0	0	1	4	1	0	1	0	0	0	#NULL!	3	2	2	1	2	2	1	1	2	2	1	3	1	3	2	2	2	2	1	1	36	0	#NULL!	4	4	8
1	22	1	0	0	3	1	0	0	0	0	0	#NULL!	1	4	3	4	4	4	2	3	4	4	2	2	4	4	5	3	4	2	2	2	63	1	#NULL!	2	5	7
1	17	0	1	1	3	2	0	1	0	0	0	#NULL!	3	3	3	3	2	2	3	2	1	1	1	1	3	3	2	5	5	5	5	5	58	1	#NULL!	2	2	4
1	19	0	1	0	1	2	0	1	0	0	1	#NULL!	3	2	1	2	2	2	3	1	3	2	1	2	2	1	2	1	1	1	1	1	34	0	#NULL!	3	4	7
1	20	1	0	0	3	2	1	2	0	0	0	#NULL!	1	1	1	1	1	1	1	1	1	1	1	1	1	1	1	1	1	1	1	1	20	0	#NULL!	1	1	2
1	18	0	0	1	1	2	1	0	0	0	0	#NULL!	4	4	1	1	4	2	1	3	3	2	1	3	3	4	4	5	1	4	1	2	53	1	#NULL!	4	4	8
1	19	1	0	0	2	2	1	1	0	0	1	#NULL!	1	3	3	4	2	3	1	1	1	1	1	1	1	1	1	1	1	1	3	1	32	0	#NULL!	4	4	8
1	19	0	1	1	3	2	1	1	0	0	0	#NULL!	5	5	1	5	5	5	5	4	5	4	4	4	1	3	1	3	3	2	1	1	67	1	#NULL!	4	4	8
1	21	0	1	0	4	2	1	1	0	0	0	#NULL!	3	2	1	1	1	4	4	2	4	2	2	5	3	4	3	5	4	4	5	4	63	1	#NULL!	4	5	9
1	20	0	0	1	3	2	0	1	0	0	0	#NULL!	4	3	2	1	2	2	2	2	2	2	2	2	2	2	2	2	2	2	2	2	42	0	#NULL!	3	3	6
1	20	0	0	0	3	2	1	1	0	0	0	#NULL!	1	1	2	1	1	1	1	1	4	2	2	4	1	2	2	2	3	1	1	1	34	0	#NULL!	2	4	6
1	21	0	1	1	3	2	1	1	0	0	1	#NULL!	2	2	2	1	1	1	2	2	2	2	2	2	2	2	2	2	2	2	2	2	37	0	#NULL!	4	4	8
1	21	0	0	1	3	2	0	1	0	0	0	#NULL!	3	2	3	1	2	3	1	2	4	2	2	2	1	2	2	2	2	2	2	1	41	0	#NULL!	4	4	8
1	23	0	1	1	5	2	0	1	0	0	0	#NULL!	4	4	2	2	3	5	3	2	2	4	4	2	1	3	3	4	4	3	2	1	58	1	#NULL!	3	2	5
1	21	0	1	1	3	2	0	1	0	0	0	#NULL!	4	4	2	3	2	3	2	2	3	4	2	4	3	3	3	3	3	2	2	2	56	1	#NULL!	3	3	6
1	20	1	0	0	3	1	1	1	0	0	0	#NULL!	1	1	1	1	1	1	1	1	1	1	1	1	1	1	1	1	1	1	1	1	20	0	#NULL!	4	4	8
1	20	1	0	1	3	2	1	1	1	0	0	#NULL!	1	2	1	2	2	2	1	2	1	1	1	1	2	1	2	1	1	1	2	1	28	0	#NULL!	4	4	8
1	20	0	0	1	3	1	0	1	0	1	1	#NULL!	3	3	3	5	3	3	3	4	2	2	2	2	2	1	4	3	3	5	3	2	58	1	#NULL!	2	3	5
1	20	0	0	1	3	2	0	1	0	0	0	#NULL!	3	1	2	1	2	2	1	1	2	2	1	3	1	1	2	3	2	1	2	1	34	0	#NULL!	4	4	8
1	20	0	0	1	3	2	0	2	0	1	1	#NULL!	4	4	2	2	2	5	5	4	3	5	4	4	1	3	2	4	4	1	2	1	62	1	#NULL!	3	2	5
1	21	0	0	0	3	1	1	1	0	0	0	#NULL!	4	2	2	2	3	2	1	2	3	2	2	3	1	2	3	2	2	2	1	1	42	0	#NULL!	3	3	6
1	20	0	0	1	3	2	1	1	0	0	0	#NULL!	5	5	3	1	2	5	2	2	3	3	1	5	2	4	3	4	3	3	2	3	61	1	#NULL!	3	3	6
1	20	0	0	1	2	2	1	1	0	0	0	#NULL!	3	3	1	1	2	3	1	1	3	3	1	3	2	2	2	1	2	1	1	1	37	0	#NULL!	5	5	10
1	21	0	0	1	3	2	0	1	1	0	0	#NULL!	2	2	1	3	2	1	2	1	2	3	3	3	1	1	2	2	2	1	1	1	36	0	#NULL!	4	4	8
1	24	0	0	1	3	1	1	0	0	0	1	#NULL!	2	2	2	2	2	2	2	2	2	2	2	2	2	2	2	2	2	2	2	2	40	0	#NULL!	3	3	6
1	20	0	1	1	1	2	1	2	0	0	0	#NULL!	2	2	2	2	2	2	2	2	2	2	2	2	2	2	2	2	2	2	2	2	40	0	#NULL!	3	4	7
1	22	1	1	1	2	2	0	1	1	0	0	#NULL!	3	2	2	2	2	2	2	1	1	2	2	2	2	1	1	1	1	1	1	1	32	0	#NULL!	4	4	8
1	20	1	0	1	3	2	1	2	1	0	1	#NULL!	2	1	1	1	2	3	3	3	5	1	1	1	2	1	2	3	1	3	1	1	38	0	#NULL!	3	3	6
1	20	0	1	1	3	2	0	0	0	0	1	#NULL!	2	2	2	2	2	2	2	2	2	2	2	2	2	2	2	2	2	2	2	2	40	0	#NULL!	3	3	6
1	22	0	1	1	3	2	0	1	0	0	0	#NULL!	3	3	3	1	1	3	2	1	3	3	2	3	1	2	3	3	3	4	3	1	48	0	#NULL!	3	2	5
1	23	0	1	1	4	2	0	1	0	0	1	#NULL!	4	3	3	1	2	1	3	3	5	5	5	3	1	4	3	4	3	1	1	3	58	1	#NULL!	3	3	6
1	17	0	1	0	1	2	0	1	0	0	0	#NULL!	3	2	1	2	2	2	2	2	3	4	3	2	2	2	2	2	2	1	2	2	43	0	#NULL!	3	3	6
1	20	0	0	1	1	2	1	1	0	0	0	#NULL!	4	3	3	1	3	3	1	1	2	2	1	1	1	1	1	1	1	1	1	1	33	0	#NULL!	3	3	6
1	19	1	1	1	2	2	0	0	1	1	1	#NULL!	3	3	3	3	3	3	3	3	3	3	3	3	3	3	3	3	3	3	3	3	60	1	#NULL!	3	3	6
1	21	1	0	1	3	2	1	0	1	0	1	#NULL!	5	2	2	1	1	1	2	1	1	1	1	1	1	1	4	2	4	1	1	1	34	0	#NULL!	3	2	5
1	20	0	0	1	3	2	1	0	0	0	0	#NULL!	1	2	1	1	1	3	1	2	5	1	1	1	1	1	1	2	1	1	1	1	29	0	#NULL!	3	3	6
1	20	0	0	1	4	1	0	2	1	0	0	#NULL!	5	4	3	3	3	4	2	3	4	5	5	3	3	5	3	5	4	4	2	2	72	1	#NULL!	4	3	7
1	20	0	1	1	3	2	0	2	0	0	0	#NULL!	4	3	1	3	5	5	1	3	4	4	5	3	1	4	4	4	4	4	2	1	65	1	#NULL!	4	1	5
1	22	0	0	0	3	1	0	1	0	0	0	#NULL!	4	2	2	1	2	2	1	1	1	1	1	1	1	1	1	1	1	1	1	1	27	0	#NULL!	4	4	8
1	20	0	1	1	3	1	0	1	0	0	0	#NULL!	4	3	2	2	3	2	3	2	3	4	4	4	3	4	3	3	3	3	2	2	59	1	#NULL!	3	3	6
1	22	0	0	1	4	2	0	0	0	0	0	#NULL!	4	4	5	1	1	5	1	2	5	3	1	1	1	1	3	4	3	1	3	3	52	1	#NULL!	5	3	8
1	26	0	0	1	4	2	1	2	1	0	0	#NULL!	3	3	1	1	1	1	1	1	1	4	3	3	1	1	2	2	2	3	1	3	38	0	#NULL!	2	2	4
1	22	0	0	0	2	1	0	1	0	0	0	#NULL!	3	2	1	1	2	2	1	1	1	1	1	2	1	2	2	2	2	1	1	1	30	0	#NULL!	4	4	8
1	21	0	0	0	3	2	0	1	0	0	0	#NULL!	2	3	1	2	2	2	2	1	2	2	2	2	2	2	2	1	2	1	1	2	36	0	#NULL!	3	3	6
1	20	1	0	1	3	1	0	0	1	0	0	#NULL!	5	5	5	2	5	5	5	5	5	5	5	5	3	5	5	5	5	3	3	5	91	1	#NULL!	3	3	6
1	18	0	1	1	1	1	1	2	0	0	1	#NULL!	3	2	1	1	1	1	1	1	3	3	1	2	1	3	3	3	2	1	1	1	35	0	#NULL!	4	4	8
1	19	0	0	1	2	2	1	2	0	0	0	#NULL!	2	2	2	2	2	2	2	2	2	2	2	2	2	2	2	2	2	2	2	2	40	0	#NULL!	5	5	10
1	20	0	0	1	2	2	0	0	0	0	0	#NULL!	2	2	1	1	2	3	1	1	2	1	1	1	1	1	1	1	2	2	1	1	28	0	#NULL!	2	1	3
1	22	0	0	1	4	2	0	1	0	0	0	#NULL!	4	3	2	1	1	2	2	2	3	4	4	4	1	2	4	4	4	1	2	1	51	1	#NULL!	3	3	6
1	21	0	0	1	3	2	0	1	0	0	0	#NULL!	4	4	5	2	1	2	2	3	4	3	3	4	5	3	1	1	2	2	3	2	56	1	#NULL!	4	4	8
1	18	0	1	1	3	1	1	2	0	0	0	#NULL!	3	2	1	1	2	3	4	3	4	3	4	2	2	3	2	3	3	3	3	3	54	1	#NULL!	3	3	6
1	23	1	1	1	3	2	1	1	1	1	0	#NULL!	4	3	3	1	2	2	2	3	4	4	4	3	3	3	3	3	3	3	3	2	58	1	#NULL!	3	3	6
1	21	0	0	1	3	2	1	1	0	0	1	#NULL!	4	3	2	2	3	3	2	2	3	2	2	1	1	3	2	2	2	3	2	3	47	0	#NULL!	1	4	5
1	19	1	1	1	1	1	0	1	0	0	0	#NULL!	4	4	3	2	3	3	2	3	4	3	3	3	3	4	3	4	2	3	3	2	61	1	#NULL!	2	3	5
1	20	0	0	0	3	1	1	1	0	0	1	#NULL!	3	3	1	1	1	2	4	1	1	2	4	2	5	1	3	2	2	1	1	1	41	0	#NULL!	4	3	7
1	24	0	0	1	4	2	0	0	0	0	0	#NULL!	5	5	3	1	3	4	2	3	3	1	1	1	1	4	1	2	2	1	1	1	45	0	#NULL!	2	2	4
1	21	1	1	1	3	2	0	1	1	0	0	#NULL!	5	4	1	1	1	3	1	1	1	3	1	1	1	1	1	1	3	1	1	1	33	0	#NULL!	3	3	6
1	22	1	0	1	3	2	0	1	0	0	1	#NULL!	5	4	1	2	3	4	1	3	3	3	3	3	3	3	3	3	3	3	2	2	57	1	#NULL!	4	4	8
1	22	1	1	1	4	2	0	0	1	1	0	#NULL!	2	2	2	2	2	2	2	2	2	2	2	2	2	2	2	2	2	2	1	2	39	0	#NULL!	1	2	3
1	24	0	0	0	3	1	1	1	0	0	0	#NULL!	3	3	3	1	3	3	3	3	3	3	3	3	3	3	3	3	3	3	3	1	56	1	#NULL!	5	5	10
1	19	1	0	1	2	2	0	0	0	0	0	#NULL!	3	2	3	4	4	5	3	4	5	4	1	2	5	4	3	2	2	4	4	3	67	1	#NULL!	2	1	3
1	19	0	1	1	2	2	1	1	0	0	0	#NULL!	2	2	1	1	1	1	2	1	2	2	1	2	1	1	1	1	1	1	1	1	26	0	#NULL!	4	4	8
1	20	1	1	1	3	1	0	1	1	0	0	#NULL!	3	3	4	1	3	3	2	2	2	2	2	3	3	2	3	2	3	2	1	2	48	0	#NULL!	3	2	5
1	20	0	1	1	3	2	1	1	0	0	0	#NULL!	4	3	3	1	3	3	3	2	1	2	1	3	1	2	2	4	3	1	1	1	44	0	#NULL!	3	3	6
1	25	0	0	1	4	2	0	0	0	0	1	#NULL!	4	3	1	2	1	3	1	2	4	2	2	4	1	5	3	4	1	3	3	1	50	1	#NULL!	3	3	6
1	20	0	0	1	2	2	0	1	0	0	0	#NULL!	3	3	3	3	3	3	3	3	3	3	3	3	3	4	3	3	3	3	3	3	61	1	#NULL!	3	2	5
1	20	1	1	1	3	1	0	0	0	0	0	#NULL!	5	4	1	2	5	5	1	5	1	1	4	5	1	5	2	5	1	1	2	1	57	1	#NULL!	5	3	8
1	21	0	1	1	3	2	0	1	0	0	0	#NULL!	5	5	3	2	4	3	2	2	5	5	3	5	3	3	3	3	3	3	4	3	69	1	#NULL!	4	4	8
1	20	0	1	0	3	1	1	2	0	0	1	#NULL!	4	3	1	2	4	2	1	1	1	2	4	2	1	1	1	4	3	1	1	1	40	0	#NULL!	4	4	8
1	19	0	0	1	3	1	0	1	0	0	0	#NULL!	4	3	3	1	2	3	1	2	2	3	1	2	2	2	1	1	3	1	3	1	41	0	#NULL!	3	3	6
1	20	0	1	1	3	2	0	1	0	0	0	#NULL!	4	5	2	2	2	2	2	4	2	3	3	3	3	3	2	4	4	4	2	2	58	1	#NULL!	2	3	5
1	21	0	1	1	3	1	1	2	0	0	0	#NULL!	2	2	2	2	2	2	2	2	2	2	2	2	2	2	2	2	2	2	2	2	40	0	#NULL!	4	4	8
1	20	1	1	1	3	1	0	1	0	0	0	#NULL!	1	2	1	4	5	3	1	4	3	4	4	4	2	5	3	2	2	1	3	1	55	1	#NULL!	2	2	4
1	20	0	1	1	2	1	0	1	0	0	0	#NULL!	2	3	2	1	2	2	2	2	4	2	2	2	1	1	2	2	2	2	2	2	40	0	#NULL!	2	2	4
1	20	0	1	1	3	1	1	1	0	0	0	#NULL!	5	3	2	1	4	3	1	1	3	2	1	2	1	5	2	2	3	1	1	1	44	0	#NULL!	3	3	6
1	20	1	0	1	3	2	0	1	0	0	1	#NULL!	5	3	1	1	3	4	1	3	2	3	1	1	1	1	1	1	1	1	1	1	36	0	#NULL!	5	4	9
1	19	1	1	0	2	1	1	1	1	0	0	#NULL!	3	2	1	2	2	2	1	2	2	1	1	1	1	1	1	2	1	1	1	1	29	0	#NULL!	4	3	7
1	20	0	1	1	3	2	1	1	0	0	0	#NULL!	3	4	1	2	2	2	1	2	4	2	1	3	1	2	1	2	1	1	1	1	37	0	#NULL!	3	3	6
1	19	0	0	1	4	1	0	1	0	0	0	#NULL!	5	5	5	5	5	5	5	5	5	5	5	5	5	5	4	3	4	3	5	3	92	1	#NULL!	2	2	4
1	18	0	0	1	1	1	0	1	0	0	0	#NULL!	2	2	2	2	2	2	2	2	2	2	2	2	2	2	2	2	2	2	2	2	40	0	#NULL!	3	3	6
1	17	0	1	1	1	1	0	1	0	0	0	#NULL!	2	1	1	4	3	3	2	1	3	1	1	1	1	1	1	1	1	1	1	1	31	0	#NULL!	5	5	10
1	18	0	1	1	1	1	1	2	1	0	1	#NULL!	2	2	2	2	2	2	2	2	2	2	2	2	2	2	2	2	2	3	1	1	39	0	#NULL!	3	4	7
1	22	0	0	1	1	1	1	1	0	0	1	#NULL!	1	1	1	1	1	1	1	1	1	1	1	1	1	1	1	1	1	1	1	1	20	0	#NULL!	4	4	8
1	19	0	0	1	1	1	0	0	1	0	1	#NULL!	4	5	5	3	3	3	4	4	3	3	3	4	3	4	5	4	2	1	3	3	69	1	#NULL!	3	3	6
1	17	0	1	1	1	1	0	2	1	0	0	#NULL!	1	1	1	1	1	1	1	1	1	1	1	1	1	1	1	1	1	1	1	1	20	0	#NULL!	1	1	2
1	18	0	0	1	1	1	1	1	0	0	0	#NULL!	2	1	1	1	1	1	1	1	3	1	1	1	1	1	1	1	1	1	1	1	23	0	#NULL!	3	3	6
1	21	0	1	0	1	1	1	2	0	0	0	#NULL!	2	3	3	2	3	3	3	4	4	3	2	3	3	3	3	3	3	3	3	3	59	1	#NULL!	5	5	10
1	20	0	0	1	1	1	0	0	1	0	0	#NULL!	3	3	3	3	3	3	3	3	3	3	3	3	3	3	3	3	3	3	3	3	60	1	#NULL!	3	3	6
1	20	0	0	1	1	1	1	1	1	0	0	#NULL!	2	2	2	3	1	2	2	2	3	1	1	1	1	1	1	1	1	1	2	1	31	0	#NULL!	2	2	4
1	24	0	0	0	5	1	0	0	0	0	0	#NULL!	2	5	5	5	5	4	2	3	4	3	3	3	3	3	3	4	4	3	4	4	72	1	#NULL!	4	4	8
1	18	0	1	1	1	1	1	2	0	0	1	#NULL!	1	1	1	4	1	1	1	1	1	1	1	1	1	1	1	1	1	1	1	1	23	0	#NULL!	5	5	10
1	22	0	0	1	1	1	0	1	0	0	0	#NULL!	4	4	3	1	3	4	4	3	4	1	2	3	3	2	2	2	2	3	2	2	54	1	#NULL!	3	3	6
1	24	0	0	1	4	1	0	0	0	0	0	#NULL!	3	2	3	1	3	3	2	2	2	2	2	2	2	3	2	3	2	1	1	1	42	0	#NULL!	4	3	7
1	18	0	1	1	1	1	0	1	0	0	0	#NULL!	2	2	2	2	2	2	2	2	2	2	2	2	2	2	2	2	2	2	2	2	40	0	#NULL!	3	3	6
1	18	0	1	1	1	1	1	2	0	0	0	#NULL!	2	1	1	2	1	1	1	1	1	1	1	1	1	1	1	1	1	1	1	1	22	0	#NULL!	4	4	8
1	18	1	0	1	1	1	1	0	1	0	1	#NULL!	5	1	2	3	2	3	5	1	5	1	1	1	1	1	1	1	1	1	1	1	38	0	#NULL!	5	5	10
1	22	0	1	1	5	1	1	1	0	0	0	#NULL!	1	1	1	1	1	1	1	1	1	1	1	1	1	1	1	1	1	1	1	1	20	0	#NULL!	5	5	10
1	18	0	1	1	1	1	1	1	0	0	0	#NULL!	2	2	2	2	2	2	1	1	1	1	2	1	1	2	1	2	2	1	2	1	31	0	#NULL!	4	3	7
1	18	0	0	1	1	1	1	1	0	0	0	#NULL!	1	1	1	1	1	1	1	1	1	1	1	1	1	1	1	1	1	1	1	1	20	0	#NULL!	5	5	10
1	19	0	1	1	1	1	0	1	0	0	0	#NULL!	2	1	4	2	2	1	1	1	5	5	2	3	4	1	1	1	1	1	4	1	43	0	#NULL!	3	3	6
1	18	0	0	1	1	1	0	1	0	0	0	#NULL!	5	5	3	3	3	2	1	3	4	4	3	5	2	3	3	4	3	2	1	2	61	1	#NULL!	3	1	4
1	18	1	1	1	1	1	1	2	1	0	1	#NULL!	2	2	2	2	2	3	1	1	2	4	3	2	1	3	3	3	1	1	1	1	40	0	#NULL!	4	4	8
1	18	0	0	1	1	1	0	0	0	0	0	#NULL!	1	2	2	2	2	2	2	2	2	2	2	2	2	2	2	2	2	2	2	2	39	0	#NULL!	2	2	4
1	19	0	0	1	1	1	0	0	0	0	0	#NULL!	2	2	2	2	2	2	2	2	1	1	1	2	1	1	1	1	1	1	1	1	29	0	#NULL!	2	2	4
1	20	0	0	1	1	1	0	1	0	0	1	#NULL!	2	2	2	2	2	3	1	3	2	2	2	2	1	2	2	2	2	2	2	2	40	0	#NULL!	3	3	6
1	22	0	0	1	4	1	0	0	0	0	0	#NULL!	4	2	2	1	1	2	1	2	1	2	3	2	2	2	2	2	2	1	2	1	37	0	#NULL!	3	3	6
1	18	0	1	1	1	1	1	1	0	0	0	#NULL!	3	4	2	1	3	1	1	1	1	1	1	1	1	1	1	1	1	1	1	1	28	0	#NULL!	4	4	8
1	22	0	0	1	5	1	1	1	0	0	0	#NULL!	4	4	1	1	1	4	2	1	3	4	2	1	1	3	1	4	4	1	2	2	46	0	#NULL!	4	4	8
1	18	0	0	0	1	1	1	1	0	0	0	#NULL!	2	3	3	3	3	3	3	3	3	3	3	3	3	3	3	3	3	3	3	3	59	1	#NULL!	3	3	6
1	19	0	1	1	1	1	1	2	1	0	0	#NULL!	2	2	1	1	2	2	1	1	1	1	1	1	1	1	1	1	1	1	1	1	24	0	#NULL!	4	4	8
1	23	0	0	1	1	1	0	1	1	0	0	#NULL!	2	3	2	1	2	2	2	2	2	3	2	2	2	2	2	2	2	2	2	2	41	0	#NULL!	4	3	7
1	19	1	0	1	1	1	0	1	1	0	0	#NULL!	2	1	1	1	2	1	1	1	1	1	1	1	1	1	1	1	1	1	1	1	22	0	#NULL!	3	3	6
1	18	0	0	1	1	1	1	2	0	0	0	#NULL!	2	2	1	2	1	1	1	1	1	1	1	1	1	1	1	1	1	1	1	1	23	0	#NULL!	5	5	10
1	24	0	0	0	1	1	0	1	0	0	0	#NULL!	4	4	2	1	2	2	2	2	2	2	2	2	2	2	2	2	2	2	3	2	44	0	#NULL!	2	2	4
1	19	0	0	1	1	1	1	2	1	0	0	#NULL!	1	1	1	1	1	1	1	1	1	1	1	1	1	1	1	1	1	1	1	1	20	0	#NULL!	5	5	10
1	22	0	0	0	1	1	1	1	0	0	1	#NULL!	3	2	1	2	1	2	2	2	2	3	1	1	1	1	1	1	1	1	1	1	30	0	#NULL!	3	4	7
1	17	0	1	1	1	1	1	1	0	0	0	#NULL!	3	3	3	1	3	1	2	2	1	4	1	3	3	3	4	2	1	1	1	1	43	0	#NULL!	5	5	10
1	19	0	0	0	1	1	0	0	0	0	0	#NULL!	1	2	2	1	2	2	2	2	2	2	2	2	1	1	2	2	2	2	2	1	35	0	#NULL!	3	3	6
1	19	0	0	1	1	1	0	1	1	0	0	#NULL!	1	1	1	5	1	1	1	1	1	1	1	1	1	1	1	1	1	1	1	1	24	0	#NULL!	5	5	10
1	18	1	1	1	1	1	1	1	1	0	0	#NULL!	2	2	2	2	2	2	2	2	2	2	2	2	2	2	2	2	2	2	2	2	40	0	#NULL!	4	4	8
1	23	0	0	1	1	1	0	0	0	0	0	#NULL!	2	2	1	1	1	2	1	1	1	1	1	1	1	1	1	1	1	1	1	1	23	0	#NULL!	3	2	5
1	20	1	0	1	1	1	1	1	0	0	0	#NULL!	3	3	3	3	2	2	2	1	2	2	3	3	3	4	4	4	3	3	3	3	56	1	#NULL!	1	1	2
1	22	0	0	1	1	1	0	0	0	0	0	#NULL!	2	2	1	1	1	2	2	2	2	2	2	2	1	1	2	2	2	2	2	1	34	0	#NULL!	2	2	4
1	22	1	0	1	1	1	0	1	0	0	0	#NULL!	3	3	1	2	1	2	2	1	4	4	4	4	1	1	2	2	2	1	1	1	42	0	#NULL!	3	3	6
1	20	1	0	1	1	1	1	1	1	0	0	#NULL!	2	2	2	2	2	2	3	3	3	3	3	3	3	3	3	3	3	3	3	3	54	1	#NULL!	3	3	6
1	18	0	1	1	1	1	1	1	0	0	0	#NULL!	2	2	1	2	2	2	2	2	2	2	2	2	2	2	2	2	2	2	2	2	39	0	#NULL!	3	3	6
1	19	0	1	1	1	1	1	1	0	0	0	#NULL!	3	3	2	2	3	3	2	2	3	2	2	2	2	1	2	3	3	3	2	1	46	0	#NULL!	3	3	6
1	20	0	0	0	1	1	0	1	0	0	0	#NULL!	2	2	3	1	3	3	3	2	3	1	1	1	2	3	3	3	2	1	3	1	43	0	#NULL!	3	3	6
1	18	0	1	1	1	1	0	1	0	0	0	#NULL!	2	2	2	1	2	2	2	2	2	2	2	2	2	3	2	2	2	2	2	2	40	0	#NULL!	3	3	6
1	19	0	0	1	1	1	0	1	0	0	0	#NULL!	3	3	3	3	3	4	4	4	2	3	2	4	3	3	3	3	4	3	3	3	63	1	#NULL!	3	3	6
1	22	0	0	1	1	1	0	1	0	0	0	#NULL!	3	3	2	1	1	1	2	2	1	1	1	1	1	1	1	2	2	2	1	1	30	0	#NULL!	5	5	10
1	22	0	0	1	5	1	0	0	0	0	0	#NULL!	2	1	1	1	1	2	1	1	1	1	1	1	1	2	2	2	3	1	1	1	27	0	#NULL!	3	2	5
1	20	0	0	1	1	1	0	0	0	0	0	#NULL!	3	2	3	2	3	2	2	2	2	2	2	2	4	1	1	1	1	1	1	1	38	0	#NULL!	3	3	6
1	22	1	0	1	5	1	0	0	0	1	0	#NULL!	3	3	3	3	3	3	3	3	3	2	2	2	2	2	2	2	2	1	1	1	46	0	#NULL!	3	4	7
1	21	0	1	1	4	1	1	1	0	0	0	#NULL!	2	3	2	2	3	2	2	2	2	1	2	3	1	1	2	2	2	1	2	2	39	0	#NULL!	3	4	7
1	22	1	1	1	5	1	0	0	1	1	0	#NULL!	1	1	1	1	1	1	1	1	1	1	5	3	3	4	4	4	3	4	4	2	46	0	#NULL!	2	1	3
1	18	0	1	1	1	1	0	2	0	0	1	#NULL!	3	3	2	2	3	3	3	2	5	3	3	4	3	2	3	3	3	3	3	3	59	1	#NULL!	3	2	5
1	22	0	0	1	1	1	1	1	1	0	1	#NULL!	3	3	3	3	2	3	3	3	3	3	3	3	2	2	3	3	3	3	2	2	55	1	#NULL!	3	3	6
1	18	0	1	1	1	1	1	1	0	0	0	#NULL!	2	2	1	2	2	2	1	1	1	1	1	1	1	1	1	1	1	1	1	1	25	0	#NULL!	4	3	7
1	19	0	0	1	1	1	0	1	0	0	0	#NULL!	4	3	2	1	2	3	2	3	2	4	4	2	2	3	3	3	2	1	1	2	49	0	#NULL!	3	3	6
1	17	0	1	1	1	1	1	1	1	0	0	#NULL!	2	2	1	2	2	1	1	1	1	2	2	2	1	1	2	2	2	1	1	1	30	0	#NULL!	4	4	8
1	17	0	0	1	1	1	0	0	1	0	0	#NULL!	2	2	3	3	3	1	1	1	2	1	1	1	3	4	1	1	1	1	3	1	36	0	#NULL!	3	3	6
1	22	0	0	1	4	2	0	1	0	0	0	#NULL!	3	3	1	1	3	3	2	1	3	3	3	4	3	3	3	3	3	3	1	1	50	1	#NULL!	3	2	5
1	18	0	1	1	1	1	1	1	1	0	0	#NULL!	1	1	1	2	1	1	1	1	1	1	1	1	1	1	1	1	1	1	1	1	21	0	#NULL!	4	4	8
1	18	0	0	1	1	1	1	1	0	0	1	#NULL!	2	1	1	1	1	1	1	1	1	1	1	1	1	1	1	1	1	1	1	1	21	0	#NULL!	3	3	6
1	18	1	0	1	1	1	1	1	0	0	0	#NULL!	2	2	1	2	3	1	1	1	4	4	2	2	1	2	1	2	2	1	1	1	36	0	#NULL!	4	5	9
1	23	0	0	1	4	1	0	1	0	0	0	#NULL!	3	3	1	1	2	2	1	1	1	2	2	2	1	2	2	2	4	2	1	1	36	0	#NULL!	3	3	6
1	18	1	0	1	1	1	0	0	0	0	1	#NULL!	2	2	2	2	2	2	2	2	2	2	2	2	1	2	2	2	2	2	2	2	39	0	#NULL!	4	4	8
1	22	0	0	1	1	1	1	1	1	0	0	#NULL!	3	3	3	3	3	3	3	3	3	3	3	3	2	2	2	3	3	3	3	3	57	1	#NULL!	3	3	6
1	20	1	1	0	2	2	0	2	1	0	1	#NULL!	4	4	3	2	3	4	5	4	4	3	2	2	2	3	3	3	4	5	1	2	63	1	#NULL!	2	2	4
1	23	0	0	1	5	1	0	0	0	0	0	#NULL!	1	1	1	1	1	1	1	1	1	1	1	1	1	1	1	1	1	1	1	1	20	0	#NULL!	4	4	8
1	21	0	0	1	4	1	1	1	0	0	1	#NULL!	3	2	2	1	2	2	2	2	3	1	1	3	1	1	1	1	1	1	1	1	32	0	#NULL!	4	4	8
1	19	0	0	1	1	1	0	1	0	0	0	#NULL!	3	2	1	1	2	3	2	2	2	2	2	3	3	2	2	2	2	1	1	1	39	0	#NULL!	2	2	4
1	22	0	1	1	1	1	1	0	0	0	0	#NULL!	2	2	2	1	2	1	1	1	1	1	1	1	1	2	1	1	1	1	1	1	25	0	#NULL!	3	3	6
1	18	0	0	1	1	1	1	1	0	0	0	#NULL!	2	2	1	1	2	1	2	1	3	4	2	4	1	4	3	4	3	2	2	3	47	0	#NULL!	4	4	8
1	18	0	0	1	1	1	1	0	0	0	0	#NULL!	2	2	2	1	2	2	2	2	3	2	2	1	2	2	2	2	2	1	2	1	37	0	#NULL!	3	4	7
1	20	0	0	1	1	1	1	1	0	0	1	#NULL!	4	4	2	1	2	3	1	1	2	2	2	2	2	2	2	2	3	2	2	2	43	0	#NULL!	3	3	6
1	17	0	0	0	1	1	0	1	0	0	0	#NULL!	2	3	3	1	2	1	2	2	2	2	1	2	2	2	2	2	2	1	3	1	38	0	#NULL!	2	3	5
[truncated: 4,515 more rows]
